# Supplementary material for: 3,4,5-Trimeth­oxy-4′-methyl­biphen­yl
Source: Acta Crystallogr Sect E Struct Rep Online. 2013 Apr 30;69(Pt 5):o810–1. doi: 10.1107/S1600536813010969 (PMC3648328; doi:10.1107/S1600536813010969)
Supplement: Supplementary file 1 [file e-69-0o810-sup1.cif]

##############################################################################
#                                                                            #
# This CIF contains the data in a paper accepted for publication in          #
# Acta Crystallographica Section E. It conforms to the requirements of       #
# Notes for Authors for Acta Crystallographica Section E, and has been       #
# peer reviewed under the auspices of the IUCr Commission on Journals.       #
#                                                                            #
# Full details of the Crystallographic Information File format               #
# are given in the paper "The Crystallographic Information File (CIF):       #
# a New Standard Archive File for Crystallography" by S. R. Hall, F. H.      #
# Allen and I. D. Brown [Acta Cryst. (1991), A47, 655-685].                  #
#                                                                            #
# The current version of the core CIF dictionary is obtainable from          #
# ftp://ftp.iucr.org/pub/cif_core.dic.                                       #
#                                                                            #
# Software is freely available for graphical display of the structure(s)     #
# in this CIF. For information consult the CIF software page                 #
# http://www.iucr.org/resources/cif/software.                                #
#                                                                            #
# This file may be used for bona fide research purposes within the           #
# scientific community so long as proper attribution is given to the journal # 
# article from which it was obtained.                                        #
#                                                                            #
##############################################################################
data_I
_audit_creation_method
;
  Olex2 1.2
  (compiled 2012.05.09 svn.r2324, GUI svn.r4230)
;
_chemical_name_systematic
;
3,4,5-Trimethoxy-4'-methylbiphenyl
;
_chemical_formula_moiety     'C16 H18 O3'
_chemical_formula_sum     'C16 H18 O3'
_chemical_formula_iupac     'C16 H18 O3'
_chemical_formula_weight     258.30
_chemical_melting_point     ?
_space_group_crystal_system     orthorhombic
_space_group_name_H-M_alt     'P b c a'
_space_group_name_Hall     '-P 2ac 2ab'
loop_
    _space_group_symop_id
    _space_group_symop_operation_xyz
    1 'x, y, z'
    2 '-x+1/2, -y, z+1/2'
    3 'x+1/2, -y+1/2, -z'
    4 '-x, y+1/2, -z+1/2'
    5 '-x, -y, -z'
    6 'x-1/2, y, -z-1/2'
    7 '-x-1/2, y-1/2, z'
    8 'x, -y-1/2, z-1/2'
_cell_length_a     8.4669(2)
_cell_length_b     15.0636(3)
_cell_length_c     21.4516(4)
_cell_angle_alpha     90.00
_cell_angle_beta     90.00
_cell_angle_gamma     90.00
_cell_volume     2735.98(10)
_cell_formula_units_Z     8
_cell_measurement_reflns_used     9816
_cell_measurement_theta_min     2.91
_cell_measurement_theta_max     25.682
_cell_measurement_temperature     173(2)
_cell_special_details     ?
_exptl_crystal_description     plate
_exptl_crystal_colour     colourless
_exptl_crystal_size_max     0.3
_exptl_crystal_size_mid     0.25
_exptl_crystal_size_min     0.2
_exptl_crystal_density_diffrn     1.254
_exptl_crystal_density_meas     ?
_exptl_crystal_density_method     'not measured'
_exptl_crystal_F_000     1104
_exptl_absorpt_coefficient_mu     0.086
_exptl_absorpt_correction_type     multi-scan
_exptl_absorpt_process_details     '(SADABS; Sheldrick, 1996)'
_exptl_absorpt_correction_T_min     0.9748
_exptl_absorpt_correction_T_max     0.9831
_exptl_special_details     ?
_diffrn_ambient_temperature     173.15
_diffrn_radiation_type     MoK\a
_diffrn_radiation_wavelength     0.71069
_diffrn_radiation_monochromator     graphite
_diffrn_measurement_device_type
;
Bruker--Nonius KappaCCD diffractometer equipped with an APEXII detector
;
_diffrn_measurement_method     '\w and \f scans'
_diffrn_detector_area_resol_mean     8
_diffrn_reflns_number     17856
_diffrn_reflns_av_R_equivalents     0.0524
_diffrn_reflns_theta_min     2.92
_diffrn_reflns_theta_max     25.67
_diffrn_reflns_theta_full     25.67
_diffrn_measured_fraction_theta_max     0.997
_diffrn_measured_fraction_theta_full     0.997
_diffrn_reflns_limit_h_min     -10
_diffrn_reflns_limit_h_max     10
_diffrn_reflns_limit_k_min     -16
_diffrn_reflns_limit_k_max     18
_diffrn_reflns_limit_l_min     -25
_diffrn_reflns_limit_l_max     26
_refine_special_details
;
Refinement of <i>F</i>^2^ against ALL reflections. The weighted <i>R</i>-factor
<i>wR</i> and goodness of fit <i>S</i> are based on <i>F</i>^2^, conventional
<i>R</i>-factors <i>R</i> are based on <i>F</i>, with <i>F</i> set to zero for
negative <i>F</i>^2^. The threshold expression of <i>F</i>^2^ >
\s(<i>F</i>^2^) is used only for calculating <i>R</i>-factors(gt) <i>etc</i>.
and is not relevant to the choice of reflections for refinement.
<i>R</i>-factors based on <i>F</i>^2^ are statistically about twice as large
as those based on <i>F</i>, and <i>R</i>- factors based on ALL data will be
even larger.
;
_reflns_number_total     2589
_reflns_number_gt     1984
_reflns_threshold_expression     I>2sigma(I)
_refine_ls_structure_factor_coef     Fsqd
_refine_ls_matrix_type     full
_refine_ls_R_factor_all     0.0632
_refine_ls_R_factor_gt     0.0431
_refine_ls_wR_factor_gt     0.1059
_refine_ls_wR_factor_ref     0.1172
_refine_ls_goodness_of_fit_ref     1.027
_refine_ls_restrained_S_all     1.027
_refine_ls_number_reflns     2589
_refine_ls_number_parameters     173
_refine_ls_number_restraints     0
_refine_ls_number_constraints     0
_refine_ls_hydrogen_treatment     constr
_refine_ls_weighting_scheme     calc
_refine_ls_weighting_details
         'calc w=1/[\s^2^(Fo^2^)+(0.0571P)^2^+1.2608P] where P=(Fo^2^+2Fc^2^)/3'
_atom_sites_solution_hydrogens     geom
_atom_sites_solution_primary     direct
_atom_sites_solution_secondary     difmap
_refine_ls_shift/su_max     0.000
_refine_ls_shift/su_mean     0.000
_refine_diff_density_max     0.277
_refine_diff_density_min     -0.201
_refine_ls_extinction_method     none
_refine_ls_extinction_coef     ?
loop_
    _atom_type_symbol
    _atom_type_description
    _atom_type_scat_dispersion_real
    _atom_type_scat_dispersion_imag
    _atom_type_scat_source
    'C' 'C' 0.0033 0.0016
                         'International Tables Vol C Tables 4.2.6.8 and 6.1.1.4'
    'H' 'H' 0.0000 0.0000
                         'International Tables Vol C Tables 4.2.6.8 and 6.1.1.4'
    'O' 'O' 0.0106 0.0060
                         'International Tables Vol C Tables 4.2.6.8 and 6.1.1.4'
_computing_data_collection
;
COLLECT (Nonius, 1998)
;
_computing_cell_refinement
;
SCALEPACK (Otwinowski & Minor, 1997)
;
_computing_data_reduction
;
DENZO and SCALEPACK (Otwinowski & Minor, 1997)
;
_computing_structure_solution
;
SHELXS97 (Sheldrick, 2008)
;
_computing_structure_refinement
;
SHELXL97 (Sheldrick, 2008)
;
_computing_molecular_graphics
;
OLEX2 (Dolomanov <i>et al.</i>, 2009) and Mercury (Macrae <i>et al.</i>,
2006)
;
_computing_publication_material
;
OLEX2 (Dolomanov <i>et al.</i>, 2009)
;
loop_
    _atom_site_type_symbol
    _atom_site_label
    _atom_site_fract_x
    _atom_site_fract_y
    _atom_site_fract_z
    _atom_site_U_iso_or_equiv
    _atom_site_adp_type
    _atom_site_calc_flag
    _atom_site_refinement_flags
    _atom_site_occupancy
    _atom_site_symmetry_multiplicity
    _atom_site_disorder_assembly
    _atom_site_disorder_group
    C C1 -0.5594(2) -0.00288(14) 0.14685(10) 0.0423(5) Uani d . 1 1 . .
    H H1A -0.6400 0.0432 0.1521 0.063 Uiso calc R 1 1 . .
    H H1B -0.5619 -0.0432 0.1827 0.063 Uiso calc R 1 1 . .
    H H1C -0.5807 -0.0364 0.1086 0.063 Uiso calc R 1 1 . .
    C C2 -0.3984(2) 0.03996(12) 0.14242(9) 0.0324(4) Uani d . 1 1 . .
    C C3 -0.3444(2) 0.07517(12) 0.08647(9) 0.0333(4) Uani d . 1 1 . .
    H H3 -0.4095 0.0715 0.0505 0.040 Uiso calc R 1 1 . .
    C C4 -0.1974(2) 0.11563(11) 0.08190(8) 0.0305(4) Uani d . 1 1 . .
    H H4 -0.1630 0.1387 0.0430 0.037 Uiso calc R 1 1 . .
    C C5 -0.10199(19) 0.12239(10) 0.13322(7) 0.0230(4) Uani d . 1 1 . .
    C C6 -0.1534(2) 0.08818(12) 0.18971(8) 0.0284(4) Uani d . 1 1 . .
    H H6 -0.0881 0.0929 0.2256 0.034 Uiso calc R 1 1 . .
    C C7 -0.2995(2) 0.04713(11) 0.19405(8) 0.0311(4) Uani d . 1 1 . .
    H H7 -0.3327 0.0235 0.2329 0.037 Uiso calc R 1 1 . .
    C C8 0.0553(2) 0.17020(11) 0.12955(8) 0.0245(4) Uani d . 1 1 . .
    C C9 0.1441(2) 0.16780(11) 0.07478(7) 0.0248(4) Uani d . 1 1 . .
    H H9 0.1084 0.1337 0.0403 0.030 Uiso calc R 1 1 . .
    C C10 0.28466(19) 0.21507(11) 0.07052(7) 0.0229(4) Uani d . 1 1 . .
    C C12 0.3296(2) 0.16804(13) -0.03432(8) 0.0356(5) Uani d . 1 1 . .
    H H12A 0.4071 0.1748 -0.0679 0.053 Uiso calc R 1 1 . .
    H H12B 0.2268 0.1904 -0.0483 0.053 Uiso calc R 1 1 . .
    H H12C 0.3201 0.1052 -0.0232 0.053 Uiso calc R 1 1 . .
    C C13 0.33806(19) 0.26545(11) 0.12094(7) 0.0233(4) Uani d . 1 1 . .
    C C15 0.4574(2) 0.40464(12) 0.10715(9) 0.0347(4) Uani d . 1 1 . .
    H H15A 0.5609 0.4335 0.1040 0.052 Uiso calc R 1 1 . .
    H H15B 0.3993 0.4294 0.1426 0.052 Uiso calc R 1 1 . .
    H H15C 0.3977 0.4150 0.0687 0.052 Uiso calc R 1 1 . .
    C C16 0.2514(2) 0.26602(11) 0.17617(7) 0.0244(4) Uani d . 1 1 . .
    C C18 0.2258(2) 0.31828(12) 0.28086(7) 0.0294(4) Uani d . 1 1 . .
    H H18A 0.2816 0.3556 0.3112 0.044 Uiso calc R 1 1 . .
    H H18B 0.2148 0.2581 0.2976 0.044 Uiso calc R 1 1 . .
    H H18C 0.1209 0.3433 0.2728 0.044 Uiso calc R 1 1 . .
    C C19 0.1099(2) 0.21951(11) 0.18045(8) 0.0251(4) Uani d . 1 1 . .
    H H19 0.0502 0.2212 0.2179 0.030 Uiso calc R 1 1 . .
    O O11 0.38021(14) 0.21736(8) 0.01893(5) 0.0286(3) Uani d . 1 1 . .
    O O14 0.47847(13) 0.31138(8) 0.11607(5) 0.0270(3) Uani d . 1 1 . .
    O O17 0.31410(14) 0.31530(8) 0.22369(5) 0.0309(3) Uani d . 1 1 . .
loop_
    _atom_site_aniso_label
    _atom_site_aniso_U_11
    _atom_site_aniso_U_22
    _atom_site_aniso_U_33
    _atom_site_aniso_U_12
    _atom_site_aniso_U_13
    _atom_site_aniso_U_23
    C1 0.0279(10) 0.0437(12) 0.0554(13) -0.0092(9) 0.0020(9) -0.0026(10)
    C2 0.0239(9) 0.0260(9) 0.0473(11) -0.0003(8) 0.0001(8) -0.0004(8)
    C3 0.0298(10) 0.0290(10) 0.0413(10) -0.0032(8) -0.0080(8) 0.0006(8)
    C4 0.0309(10) 0.0260(9) 0.0347(9) -0.0022(8) 0.0003(8) 0.0020(8)
    C5 0.0222(9) 0.0167(8) 0.0302(8) 0.0055(7) 0.0031(7) 0.0009(6)
    C6 0.0242(9) 0.0265(9) 0.0346(9) -0.0002(7) -0.0020(7) -0.0013(7)
    C7 0.0294(10) 0.0273(10) 0.0366(10) -0.0011(8) 0.0050(8) 0.0009(8)
    C8 0.0201(9) 0.0225(8) 0.0307(9) 0.0008(7) -0.0023(7) 0.0020(7)
    C9 0.0251(9) 0.0242(9) 0.0252(8) -0.0010(7) -0.0038(7) -0.0020(7)
    C10 0.0218(9) 0.0241(9) 0.0229(8) 0.0025(7) 0.0009(6) 0.0027(6)
    C12 0.0410(11) 0.0395(11) 0.0262(9) -0.0062(9) 0.0034(8) -0.0062(8)
    C13 0.0173(8) 0.0243(9) 0.0283(9) 0.0003(7) -0.0006(6) 0.0013(7)
    C15 0.0336(11) 0.0278(10) 0.0426(11) -0.0050(8) 0.0047(9) -0.0012(8)
    C16 0.0213(8) 0.0259(9) 0.0259(8) 0.0011(7) -0.0029(7) -0.0034(7)
    C18 0.0287(10) 0.0335(10) 0.0259(9) -0.0017(8) 0.0027(7) -0.0037(7)
    C19 0.0219(9) 0.0272(9) 0.0261(9) 0.0001(7) 0.0018(7) 0.0002(7)
    O11 0.0276(7) 0.0353(7) 0.0229(6) -0.0037(5) 0.0021(5) -0.0031(5)
    O14 0.0191(6) 0.0283(7) 0.0335(7) -0.0037(5) 0.0015(5) -0.0025(5)
    O17 0.0247(6) 0.0421(8) 0.0259(6) -0.0074(6) 0.0028(5) -0.0094(5)
_geom_special_details
;
All e.s.d.'s (except the e.s.d. in the dihedral angle between two l.s. planes)
are estimated using the full covariance matrix. The cell e.s.d.'s are taken
into account individually in the estimation of e.s.d.'s in distances, angles
and torsion angles; correlations between e.s.d.'s in cell parameters are only
used when they are defined by crystal symmetry. An approximate (isotropic)
treatment of cell e.s.d.'s is used for estimating e.s.d.'s involving l.s.
planes.
;
loop_
    _geom_bond_atom_site_label_1
    _geom_bond_atom_site_label_2
    _geom_bond_site_symmetry_2
    _geom_bond_distance
    _geom_bond_publ_flag
    C1 H1A . 0.9800 ?
    C1 H1B . 0.9800 ?
    C1 H1C . 0.9800 ?
    C1 C2 . 1.511(3) ?
    C2 C3 . 1.389(3) ?
    C2 C7 . 1.393(3) ?
    C3 H3 . 0.9500 ?
    C3 C4 . 1.389(3) ?
    C4 H4 . 0.9500 ?
    C4 C5 . 1.370(2) ?
    C5 C6 . 1.387(2) ?
    C5 C8 . 1.516(2) ?
    C6 H6 . 0.9500 ?
    C6 C7 . 1.386(3) ?
    C7 H7 . 0.9500 ?
    C8 C9 . 1.396(2) ?
    C8 C19 . 1.399(2) ?
    C9 H9 . 0.9500 ?
    C9 C10 . 1.389(2) ?
    C10 C13 . 1.396(2) ?
    C10 O11 . 1.3713(19) ?
    C12 H12A . 0.9800 ?
    C12 H12B . 0.9800 ?
    C12 H12C . 0.9800 ?
    C12 O11 . 1.429(2) ?
    C13 C16 . 1.394(2) ?
    C13 O14 . 1.3795(19) ?
    C15 H15A . 0.9800 ?
    C15 H15B . 0.9800 ?
    C15 H15C . 0.9800 ?
    C15 O14 . 1.429(2) ?
    C16 C19 . 1.391(2) ?
    C16 O17 . 1.3683(19) ?
    C18 H18A . 0.9800 ?
    C18 H18B . 0.9800 ?
    C18 H18C . 0.9800 ?
    C18 O17 . 1.4370(19) ?
    C19 H19 . 0.9500 ?
loop_
    _geom_angle_atom_site_label_1
    _geom_angle_atom_site_label_2
    _geom_angle_atom_site_label_3
    _geom_angle_site_symmetry_1
    _geom_angle_site_symmetry_3
    _geom_angle
    _geom_angle_publ_flag
    H1A C1 H1B . . 109.5 ?
    H1A C1 H1C . . 109.5 ?
    H1B C1 H1C . . 109.5 ?
    C2 C1 H1A . . 109.5 ?
    C2 C1 H1B . . 109.5 ?
    C2 C1 H1C . . 109.5 ?
    C3 C2 C1 . . 120.94(17) ?
    C3 C2 C7 . . 117.35(16) ?
    C7 C2 C1 . . 121.70(17) ?
    C2 C3 H3 . . 119.2 ?
    C4 C3 C2 . . 121.55(17) ?
    C4 C3 H3 . . 119.2 ?
    C3 C4 H4 . . 119.9 ?
    C5 C4 C3 . . 120.30(17) ?
    C5 C4 H4 . . 119.9 ?
    C4 C5 C6 . . 119.32(16) ?
    C4 C5 C8 . . 120.80(15) ?
    C6 C5 C8 . . 119.83(15) ?
    C5 C6 H6 . . 119.9 ?
    C7 C6 C5 . . 120.29(16) ?
    C7 C6 H6 . . 119.9 ?
    C2 C7 H7 . . 119.4 ?
    C6 C7 C2 . . 121.19(17) ?
    C6 C7 H7 . . 119.4 ?
    C9 C8 C5 . . 120.31(14) ?
    C9 C8 C19 . . 119.55(15) ?
    C19 C8 C5 . . 120.11(15) ?
    C8 C9 H9 . . 119.9 ?
    C10 C9 C8 . . 120.22(15) ?
    C10 C9 H9 . . 119.9 ?
    C9 C10 C13 . . 120.32(15) ?
    O11 C10 C9 . . 124.82(14) ?
    O11 C10 C13 . . 114.86(14) ?
    H12A C12 H12B . . 109.5 ?
    H12A C12 H12C . . 109.5 ?
    H12B C12 H12C . . 109.5 ?
    O11 C12 H12A . . 109.5 ?
    O11 C12 H12B . . 109.5 ?
    O11 C12 H12C . . 109.5 ?
    C16 C13 C10 . . 119.42(15) ?
    O14 C13 C10 . . 119.53(14) ?
    O14 C13 C16 . . 121.01(14) ?
    H15A C15 H15B . . 109.5 ?
    H15A C15 H15C . . 109.5 ?
    H15B C15 H15C . . 109.5 ?
    O14 C15 H15A . . 109.5 ?
    O14 C15 H15B . . 109.5 ?
    O14 C15 H15C . . 109.5 ?
    C19 C16 C13 . . 120.44(15) ?
    O17 C16 C13 . . 115.61(15) ?
    O17 C16 C19 . . 123.95(15) ?
    H18A C18 H18B . . 109.5 ?
    H18A C18 H18C . . 109.5 ?
    H18B C18 H18C . . 109.5 ?
    O17 C18 H18A . . 109.5 ?
    O17 C18 H18B . . 109.5 ?
    O17 C18 H18C . . 109.5 ?
    C8 C19 H19 . . 120.0 ?
    C16 C19 C8 . . 120.02(15) ?
    C16 C19 H19 . . 120.0 ?
    C10 O11 C12 . . 117.08(13) ?
    C13 O14 C15 . . 113.32(13) ?
    C16 O17 C18 . . 116.80(13) ?
loop_
    _geom_torsion_atom_site_label_1
    _geom_torsion_atom_site_label_2
    _geom_torsion_atom_site_label_3
    _geom_torsion_atom_site_label_4
    _geom_torsion_site_symmetry_1
    _geom_torsion_site_symmetry_2
    _geom_torsion_site_symmetry_3
    _geom_torsion_site_symmetry_4
    _geom_torsion
    _geom_torsion_publ_flag
    C1 C2 C3 C4 . . . . 179.25(17) ?
    C1 C2 C7 C6 . . . . -178.67(17) ?
    C2 C3 C4 C5 . . . . -0.5(3) ?
    C3 C2 C7 C6 . . . . 0.3(3) ?
    C3 C4 C5 C6 . . . . 0.2(3) ?
    C3 C4 C5 C8 . . . . -177.12(16) ?
    C4 C5 C6 C7 . . . . 0.4(3) ?
    C4 C5 C8 C9 . . . . -33.4(2) ?
    C4 C5 C8 C19 . . . . 144.48(17) ?
    C5 C6 C7 C2 . . . . -0.6(3) ?
    C5 C8 C9 C10 . . . . 176.97(15) ?
    C5 C8 C19 C16 . . . . -177.60(15) ?
    C6 C5 C8 C9 . . . . 149.32(16) ?
    C6 C5 C8 C19 . . . . -32.8(2) ?
    C7 C2 C3 C4 . . . . 0.3(3) ?
    C8 C5 C6 C7 . . . . 177.71(15) ?
    C8 C9 C10 C13 . . . . -0.1(2) ?
    C8 C9 C10 O11 . . . . -179.81(15) ?
    C9 C8 C19 C16 . . . . 0.3(2) ?
    C9 C10 C13 C16 . . . . 1.7(2) ?
    C9 C10 C13 O14 . . . . 179.48(14) ?
    C9 C10 O11 C12 . . . . 0.7(2) ?
    C10 C13 C16 C19 . . . . -2.3(2) ?
    C10 C13 C16 O17 . . . . 178.43(15) ?
    C10 C13 O14 C15 . . . . 104.14(17) ?
    C13 C10 O11 C12 . . . . -179.01(15) ?
    C13 C16 C19 C8 . . . . 1.4(3) ?
    C13 C16 O17 C18 . . . . 178.99(15) ?
    C16 C13 O14 C15 . . . . -78.13(19) ?
    C19 C8 C9 C10 . . . . -0.9(2) ?
    C19 C16 O17 C18 . . . . -0.2(2) ?
    O11 C10 C13 C16 . . . . -178.55(14) ?
    O11 C10 C13 O14 . . . . -0.8(2) ?
    O14 C13 C16 C19 . . . . 179.92(15) ?
    O14 C13 C16 O17 . . . . 0.7(2) ?
    O17 C16 C19 C8 . . . . -179.47(15) ?
loop_
    _geom_hbond_atom_site_label_D
    _geom_hbond_atom_site_label_H
    _geom_hbond_atom_site_label_A
    _geom_hbond_site_symmetry_A
    _geom_hbond_distance_DH
    _geom_hbond_distance_HA
    _geom_hbond_distance_DA
    _geom_hbond_angle_DHA
    C4 H4 O11 3_455 0.95 2.57 3.382(2) 143.8
    C12 H12B O14 3_455 0.98 2.56 3.465(2) 154.3
    C18 H18C O17 6_556 0.98 2.63 3.488(2) 145.9
    C15 H15A Cg1 3_466 0.98 2.84 3.692(2) 138.8
    C12 H12A Cg2 3_555 0.98 3.19 4.061(2) 131.7
    C18 H18B Cg1 2_664 0.98 3.01 3.976(2) 149.1
_iucr_refine_instructions_details
;
TITL import in P b c a
CELL 0.71069 8.4669 15.0636 21.4516 90 90 90
ZERR 8 0.0002 0.0003 0.0004 0 0 0
LATT 1
SYMM 0.5-X,-Y,0.5+Z
SYMM 0.5+X,0.5-Y,-Z
SYMM -X,0.5+Y,0.5-Z
SFAC C H O
UNIT 128 144 24
EQIV $1 -0.5+X,0.5-Y,-Z
EQIV $2 -0.5+X,+Y,0.5-Z
L.S. 8
PLAN  25
SIZE 0.2 0.25 0.3
TEMP -100
HTAB C4 O11_$1
HTAB C12 O14_$1
HTAB C18 O17_$2
CONF
BOND
BOND $H
HTAB
MORE -3
LIST 1
fmap 2
acta
OMIT 2 3 9
WGHT    0.057100    1.260800
FVAR       0.27719
C1    1   -0.559385   -0.002880    0.146851    11.00000    0.02793    0.04365 =
         0.05536   -0.00257    0.00197   -0.00916
AFIX 137
H1A   2   -0.640019    0.043184    0.152125    11.00000   -1.50000
H1B   2   -0.561864   -0.043200    0.182690    11.00000   -1.50000
H1C   2   -0.580680   -0.036406    0.108612    11.00000   -1.50000
AFIX   0
C2    1   -0.398380    0.039959    0.142417    11.00000    0.02386    0.02601 =
         0.04731   -0.00042    0.00009   -0.00029
C3    1   -0.344380    0.075170    0.086472    11.00000    0.02975    0.02901 =
         0.04128    0.00055   -0.00805   -0.00323
AFIX  43
H3    2   -0.409502    0.071482    0.050502    11.00000   -1.20000
AFIX   0
C4    1   -0.197442    0.115630    0.081901    11.00000    0.03089    0.02597 =
         0.03472    0.00197    0.00026   -0.00220
AFIX  43
H4    2   -0.162990    0.138720    0.042998    11.00000   -1.20000
AFIX   0
C5    1   -0.101987    0.122390    0.133224    11.00000    0.02219    0.01670 =
         0.03022    0.00086    0.00307    0.00546
C6    1   -0.153351    0.088183    0.189710    11.00000    0.02419    0.02647 =
         0.03459   -0.00126   -0.00198   -0.00015
AFIX  43
H6    2   -0.088119    0.092901    0.225589    11.00000   -1.20000
AFIX   0
C7    1   -0.299468    0.047133    0.194051    11.00000    0.02941    0.02729 =
         0.03657    0.00086    0.00497   -0.00108
AFIX  43
H7    2   -0.332736    0.023467    0.232944    11.00000   -1.20000
AFIX   0
C8    1    0.055347    0.170198    0.129555    11.00000    0.02014    0.02251 =
         0.03074    0.00200   -0.00229    0.00081
C9    1    0.144148    0.167802    0.074776    11.00000    0.02506    0.02420 =
         0.02521   -0.00202   -0.00383   -0.00101
AFIX  43
H9    2    0.108411    0.133742    0.040276    11.00000   -1.20000
AFIX   0
C10   1    0.284661    0.215069    0.070524    11.00000    0.02181    0.02412 =
         0.02291    0.00268    0.00094    0.00250
C12   1    0.329558    0.168043   -0.034322    11.00000    0.04099    0.03951 =
         0.02618   -0.00616    0.00341   -0.00616
AFIX  33
H12A  2    0.407060    0.174774   -0.067922    11.00000   -1.50000
H12B  2    0.226805    0.190373   -0.048334    11.00000   -1.50000
H12C  2    0.320061    0.105155   -0.023242    11.00000   -1.50000
AFIX   0
C13   1    0.338060    0.265445    0.120942    11.00000    0.01731    0.02427 =
         0.02833    0.00132   -0.00062    0.00034
C15   1    0.457429    0.404643    0.107152    11.00000    0.03364    0.02782 =
         0.04263   -0.00116    0.00471   -0.00501
AFIX  33
H15A  2    0.560890    0.433469    0.104032    11.00000   -1.50000
H15B  2    0.399271    0.429429    0.142609    11.00000   -1.50000
H15C  2    0.397698    0.414991    0.068701    11.00000   -1.50000
AFIX   0
C16   1    0.251374    0.266019    0.176167    11.00000    0.02130    0.02589 =
         0.02586   -0.00335   -0.00286    0.00111
C18   1    0.225821    0.318282    0.280864    11.00000    0.02866    0.03352 =
         0.02589   -0.00367    0.00269   -0.00171
AFIX  33
H18A  2    0.281572    0.355558    0.311157    11.00000   -1.50000
H18B  2    0.214783    0.258066    0.297600    11.00000   -1.50000
H18C  2    0.120903    0.343256    0.272825    11.00000   -1.50000
AFIX   0
C19   1    0.109871    0.219505    0.180446    11.00000    0.02191    0.02721 =
         0.02615    0.00024    0.00179    0.00014
AFIX  43
H19   2    0.050243    0.221225    0.217941    11.00000   -1.20000
AFIX   0
O11   3    0.380212    0.217356    0.018932    11.00000    0.02755    0.03534 =
         0.02287   -0.00308    0.00210   -0.00374
O14   3    0.478466    0.311378    0.116066    11.00000    0.01910    0.02827 =
         0.03349   -0.00253    0.00154   -0.00370
O17   3    0.314103    0.315297    0.223690    11.00000    0.02471    0.04209 =
         0.02593   -0.00944    0.00282   -0.00742
HKLF 4
REM  import in P b c a
REM R1 =  0.0431 for   1984 Fo > 4sig(Fo)  and  0.0632 for all   2589 data
REM    173 parameters refined using      0 restraints
END
WGHT      0.0571      1.2608
REM Highest difference peak  0.277,  deepest hole -0.201,  1-sigma level  0.045
Q1    1  -0.1241  0.1056  0.1116  11.00000  0.05    0.28
Q2    1  -0.0448  0.1317  0.1295  11.00000  0.05    0.25
Q3    1  -0.1069  0.1052  0.1486  11.00000  0.05    0.25
Q4    1  -0.6374  0.0076  0.1022  11.00000  0.05    0.18
Q5    1  -0.5569 -0.0723  0.1371  11.00000  0.05    0.15
Q6    1   0.3340  0.3384  0.3107  11.00000  0.05    0.14
Q7    1  -0.6165  0.0029  0.1911  11.00000  0.05    0.13
Q8    1  -0.4649  0.0386  0.0491  11.00000  0.05    0.13
Q9    1   0.4466  0.1923 -0.0613  11.00000  0.05    0.12
Q10   1   0.1585  0.2622  0.2958  11.00000  0.05    0.12
Q11   1   0.1065  0.1798  0.1593  11.00000  0.05    0.11
Q12   1   0.1472  0.2766  0.1670  11.00000  0.05    0.11
Q13   1  -0.0136  0.2413  0.2229  11.00000  0.05    0.11
Q14   1   0.3014  0.4590  0.0459  11.00000  0.05    0.10
Q15   1   0.0304  0.1966  0.1302  11.00000  0.05    0.10
Q16   1   0.4123  0.1810  0.1799  11.00000  0.05    0.10
Q17   1   0.0466  0.1444  0.0317  11.00000  0.05    0.10
Q18   1   0.1819  0.3015  0.0732  11.00000  0.05    0.10
Q19   1  -0.0518  0.0544  0.2306  11.00000  0.05    0.10
Q20   1  -0.0281  0.0376  0.2653  11.00000  0.05    0.10
Q21   1  -0.3625  0.0721  0.2893  11.00000  0.05    0.10
Q22   1   0.4186  0.5172  0.1792  11.00000  0.05    0.10
Q23   1  -0.5844  0.0610  0.0381  11.00000  0.05    0.10
Q24   1   0.1759  0.1998  0.2678  11.00000  0.05    0.10
Q25   1   0.0847  0.1940  0.1511  11.00000  0.05    0.10
REM The information below was added by Olex2.
REM
REM R1 = 0.0431 for 1984 Fo > 4sig(Fo) and 0.0632 for all 19177 data
REM n/a parameters refined using n/a restraints
REM Highest difference peak 0.28, deepest hole -0.20
REM Mean Shift 0, Max Shift 0.
REM +++ Tabular Listing of Refinement Information +++
REM R1_all = 0.0632
REM R1_gt = 0.0431
REM wR_ref = 0.1172
REM GOOF = 1.027
REM Shift_max = 0
REM Shift_mean = 0
REM Reflections_all = 19177
REM Reflections_gt = 1984
REM Parameters = n/a
REM Hole = 0.28
REM Peak = -0.20
REM Flack = n/a
;
data_global
_journal_date_recd_electronic     2013-04-22
_journal_date_accepted     2013-04-23
_journal_name_full     'Acta Crystallographica, Section E'
_journal_year     2013
_journal_volume     69
_journal_issue      5
_journal_page_first     o810
_journal_page_last     o811
_journal_paper_category     QO
_journal_paper_doi     10.1107/S1600536813010969
_journal_coeditor_code     GO2088
_publ_contact_author_name     'Sami Nummelin'
_publ_contact_author_address
;
Molecular Materials, Department of Applied Physics, School of Science,
Aalto University, PO Box 15100, FI-00076 Aalto, Finland
;
_publ_contact_author_email     'sami.nummelin@aalto.fi'
_publ_contact_author_fax     '+358947023155'
_publ_contact_author_phone     '+358947022357'
_publ_section_title
;
3,4,5-Trimethoxy-4'-methylbiphenyl
;
loop_
    _publ_author_name
    _publ_author_footnote
    _publ_author_address
    'Lahtinen, Manu' .
;
University of Jyv\"askyl\"a, Department of Chemistry, PO Box 35, FI-40014 JY,
Finland
;
    'N\"attinen, Kalle' .
;
VTT Technical Research Centre of Finland, Tampere, FIN-33101, Finland
;
    'Nummelin, Sami' .
;
Molecular Materials, Department of Applied Physics, School of Science,
Aalto University, PO Box 15100, FI-00076 Aalto, Finland
;
_publ_section_synopsis     .
