# Supplementary material for: 3,4,5-Trimeth­oxy-4′-methyl­biphen­yl
Source: Acta Crystallogr Sect E Struct Rep Online. 2013 Apr 30;69(Pt 5):o810–1. doi: 10.1107/S1600536813010969 (PMC3648328; doi:10.1107/S1600536813010969)
Supplement: Supplementary file 2 [file e-69-0o810-Isup2.hkl]

# 
# h,k,l, Fc-squared, Fo-squared, sigma(Fo-squared) and status flag 
# 
data_I
_shelx_title ' import in P b c a' 
_shelx_refln_list_code          4 
_shelx_F_calc_maximum      193.51 
_exptl_crystal_F_000      1104.00 
_reflns_d_resolution_high  0.8202 
 
loop_ 
 _symmetry_equiv_pos_as_xyz 
 'x, y, z' 
 '-x+1/2, -y, z+1/2' 
 'x+1/2, -y+1/2, -z' 
 '-x, y+1/2, -z+1/2' 
 '-x, -y, -z' 
 'x-1/2, y, -z-1/2' 
 '-x-1/2, y-1/2, z' 
 'x, -y-1/2, z-1/2' 
 
_cell_length_a     8.4669 
_cell_length_b    15.0636 
_cell_length_c    21.4516 
_cell_angle_alpha  90.000 
_cell_angle_beta   90.000 
_cell_angle_gamma  90.000 
 
_shelx_F_squared_multiplier     1.000 
 
loop_ 
 _refln_index_h 
 _refln_index_k 
 _refln_index_l 
 _refln_F_squared_calc 
 _refln_F_squared_meas 
 _refln_F_squared_sigma 
 _refln_observed_status 
   2   0   0    10572.38     8845.46    150.32 o 
   4   0   0     5165.99     5611.21    106.29 o 
   6   0   0      343.49      390.84     16.86 o 
   8   0   0       39.53       41.00     22.78 o 
  10   0   0       15.01       89.06     28.63 o 
   2   1   0    13401.22    12417.82    169.45 o 
   4   1   0     4581.44     4777.13     59.36 o 
   6   1   0      600.36      658.97     24.61 o 
   8   1   0      315.61      321.91     16.16 o 
  10   1   0        1.31        0.75     20.32 o 
   2   2   0     9531.62     8570.39    110.04 o 
   4   2   0      559.45      632.41     14.28 o 
   6   2   0      153.82      172.56      9.21 o 
   8   2   0      790.40      760.60     19.55 o 
  10   2   0        7.81       16.05     17.08 o 
   2   3   0     1226.51     1083.04     16.78 o 
   4   3   0     1852.34     1921.93     28.28 o 
   6   3   0        0.09       -2.20      7.28 o 
   8   3   0       32.63       16.73      9.70 o 
  10   3   0        0.07       -1.43     20.29 o 
   0   4   0      336.92      343.48     12.01 o 
   2   4   0      333.11      378.36      7.88 o 
   4   4   0       98.57      114.62      5.84 o 
   6   4   0      775.82      744.63     19.50 o 
   8   4   0      271.91      237.27     13.42 o 
  10   4   0        0.45       14.77     20.13 o 
   2   5   0     1505.28     1413.09     20.26 o 
   4   5   0      132.28      100.58      9.31 o 
   6   5   0      189.30      218.11     16.34 o 
   8   5   0      369.64      323.24     15.16 o 
   0   6   0      128.22      123.52      6.86 o 
   2   6   0     1200.84     1166.07     24.05 o 
   4   6   0     1070.97     1010.00     18.67 o 
   6   6   0        0.19       11.56      9.96 o 
   8   6   0      462.51      470.86     17.60 o 
   2   7   0     7711.44     7935.69    114.84 o 
   4   7   0       32.66       27.12      6.44 o 
   6   7   0        1.79       -9.88     10.22 o 
   8   7   0      173.06      175.67     13.36 o 
   0   8   0     6363.52     6058.46    139.26 o 
   2   8   0        8.58        3.42      8.64 o 
   4   8   0      130.34      159.13      7.33 o 
   6   8   0     1063.33      954.30     28.93 o 
   8   8   0       18.06        2.72     15.78 o 
   2   9   0      904.34      876.14     17.83 o 
   4   9   0       97.63       89.20      8.83 o 
   6   9   0      377.22      325.95     24.80 o 
   8   9   0       77.18      114.26     18.79 o 
   0  10   0     1761.07     1957.44     42.97 o 
   2  10   0      753.14      781.86     17.95 o 
   4  10   0      205.17      198.87     13.64 o 
   6  10   0       36.41       39.74     14.65 o 
   8  10   0        4.73      -11.62     22.72 o 
   2  11   0     1460.06     1553.31     43.96 o 
   4  11   0       17.54        6.99     14.98 o 
   6  11   0      122.55       98.98      9.86 o 
   8  11   0        3.04       -7.08     21.20 o 
   0  12   0      104.56       88.90     27.33 o 
   2  12   0       42.52       59.51      7.29 o 
   4  12   0       24.12        7.63      6.73 o 
   6  12   0      644.49      589.55     23.35 o 
   2  13   0        4.93       -7.16     11.09 o 
   4  13   0      107.02      119.11      9.84 o 
   6  13   0       14.37       14.03     17.11 o 
   0  14   0      718.76      606.25     81.35 o 
   2  14   0       20.51       41.86      9.19 o 
   4  14   0      340.44      392.38     13.18 o 
   6  14   0       70.50       39.82     13.95 o 
   2  15   0        0.90      -10.48     10.48 o 
   4  15   0       24.43       23.27      9.24 o 
   0  16   0       35.00       48.76      8.49 o 
   2  16   0        0.91       10.41     17.57 o 
   4  16   0      390.97      387.55     59.87 o 
   2  17   0       95.12       75.02     14.73 o 
   0  18   0      785.55      740.58     48.16 o 
   2  18   0       74.78       42.28     48.16 o 
   1   1   1      394.28      381.29      4.12 o 
   2   1   1      949.72      772.42      8.18 o 
   3   1   1      990.40      884.81     11.31 o 
   4   1   1      290.15      312.84      7.83 o 
   5   1   1      150.49      130.48      4.81 o 
   6   1   1      123.53      153.41      7.81 o 
   7   1   1        4.96        7.40      5.73 o 
   8   1   1       19.49       31.10      7.12 o 
   9   1   1        0.02       -2.64      7.90 o 
  10   1   1        1.36       21.03     11.84 o 
   1   2   1      237.03      244.24      5.78 o 
   2   2   1        0.86        5.62      2.25 o 
   3   2   1      210.86      212.57      4.82 o 
   4   2   1     6157.74     6386.71     56.30 o 
   5   2   1      181.66      175.16      6.54 o 
   6   2   1       79.45       80.65      8.05 o 
   7   2   1      220.57      263.04     10.99 o 
   8   2   1       10.55       16.49      7.29 o 
   9   2   1        7.68        7.93      8.43 o 
  10   2   1        4.36       -2.10     14.08 o 
   1   3   1    16170.31    15275.27    160.48 o 
   2   3   1     2177.88     2037.65     20.08 o 
   3   3   1      501.41      397.54     13.28 o 
   4   3   1     1000.03     1015.68     12.18 o 
   5   3   1       12.07       -1.90      3.94 o 
   6   3   1      428.95      483.25      9.62 o 
   7   3   1       10.40       27.40      6.15 o 
   8   3   1     1311.10     1236.90     19.23 o 
   9   3   1       45.29       33.52      9.91 o 
  10   3   1       91.47       65.64     14.41 o 
   0   4   1    25305.14    22836.09    331.05 o 
   1   4   1    26258.70    23812.58    249.69 o 
   2   4   1    10975.58     9988.86     93.42 o 
   3   4   1     2834.19     2964.68     30.73 o 
   4   4   1      344.84      345.23     11.34 o 
   5   4   1      892.40      920.37     12.01 o 
   6   4   1     1279.95     1278.09     15.28 o 
   7   4   1       89.43       96.89      6.75 o 
   8   4   1       11.31       10.93      7.27 o 
   9   4   1        3.16        4.88      9.23 o 
  10   4   1       74.12       42.27     13.58 o 
   1   5   1     1392.07     1389.96     14.78 o 
   2   5   1     6454.49     6439.85     60.63 o 
   3   5   1     1342.83     1509.84     16.93 o 
   4   5   1      635.43      595.23      8.92 o 
   5   5   1      329.95      349.88     11.38 o 
   6   5   1      179.15      154.91      7.32 o 
   7   5   1      608.27      539.66     10.46 o 
   8   5   1      125.04      125.19      8.24 o 
   9   5   1      111.25       79.86     11.13 o 
   0   6   1      586.92      608.55     12.80 o 
   1   6   1     2148.35     2137.25     21.72 o 
   2   6   1      131.78      155.41      4.76 o 
   3   6   1       73.43      100.36      5.23 o 
   4   6   1      742.51      774.31     11.50 o 
   5   6   1       30.32       32.32      6.35 o 
   6   6   1      203.73      182.44      8.98 o 
   7   6   1      329.94      305.72     13.47 o 
   8   6   1        0.35       -3.28      7.77 o 
   9   6   1       67.48       86.76     15.49 o 
   1   7   1      132.55      131.90      5.47 o 
   2   7   1     2144.11     2241.28     24.80 o 
   3   7   1     2412.84     2450.24     24.09 o 
   4   7   1      258.61      268.76      6.65 o 
   5   7   1      110.78      118.06      6.89 o 
   6   7   1        6.52       10.72      6.52 o 
   7   7   1        7.90       -1.40      6.80 o 
   8   7   1        4.08       -4.96     10.12 o 
   9   7   1      279.36      261.89     25.46 o 
   0   8   1        0.94       17.50      6.01 o 
   1   8   1      202.90      204.15      4.83 o 
   2   8   1      130.14      131.22      6.07 o 
   3   8   1        0.26        2.78      4.04 o 
   4   8   1      383.04      414.20      8.15 o 
   5   8   1       55.49       52.22      4.98 o 
   6   8   1       56.52       64.01      6.83 o 
   7   8   1     1084.34     1035.04     25.92 o 
   8   8   1       29.11       49.20     19.53 o 
   9   8   1      177.88      214.94     16.31 o 
   1   9   1       32.04       40.53      4.66 o 
   2   9   1     1914.07     2194.33     23.19 o 
   3   9   1      417.81      427.52      8.36 o 
   4   9   1       58.04       58.54      3.99 o 
   5   9   1       73.28       73.05      5.17 o 
   6   9   1      374.42      333.70      9.33 o 
   7   9   1        6.49        4.32      7.29 o 
   8   9   1        7.48        0.14     12.19 o 
   0  10   1     1642.90     1822.31     28.35 o 
   1  10   1      142.07      169.57      7.19 o 
   2  10   1        8.56        3.57      4.25 o 
   3  10   1       34.37       23.02      4.59 o 
   4  10   1        0.93       10.05      5.36 o 
   5  10   1        3.40        5.51      6.64 o 
   6  10   1      139.09      122.66     10.30 o 
   7  10   1       17.38       19.93      7.81 o 
   8  10   1        0.27       -4.77     13.05 o 
   1  11   1      883.52      839.67     16.89 o 
   2  11   1      129.50      145.01      8.36 o 
   3  11   1       71.31       83.42      4.97 o 
   4  11   1      112.38      111.12      7.59 o 
   5  11   1       48.57       33.92      7.15 o 
   6  11   1      181.92      193.05     13.28 o 
   7  11   1        2.30       -7.47      7.47 o 
   8  11   1      143.50      218.90     27.75 o 
   0  12   1      786.11      695.25     17.91 o 
   1  12   1       32.84       39.29      4.30 o 
   2  12   1       76.60       68.52      7.01 o 
   3  12   1      295.88      283.08      7.82 o 
   4  12   1      105.13      113.53      8.33 o 
   5  12   1       76.20       85.79      6.57 o 
   6  12   1       53.25       32.36     24.98 o 
   7  12   1        6.65       15.19     13.59 o 
   1  13   1      241.70      237.73      6.90 o 
   2  13   1        0.56       -3.40      6.52 o 
   3  13   1        0.35        6.42      8.80 o 
   4  13   1       11.25       14.34      7.32 o 
   5  13   1      142.23      130.72      6.98 o 
   6  13   1      154.80      127.61     15.62 o 
   7  13   1        2.13       23.89     26.80 o 
   0  14   1       32.22       38.44     14.29 o 
   1  14   1      156.10      165.62     10.82 o 
   2  14   1      150.93      172.90      8.84 o 
   3  14   1      136.34      131.71      9.94 o 
   4  14   1       42.99       50.77      8.36 o 
   5  14   1       17.52       23.33      7.81 o 
   6  14   1      196.09      157.43     12.35 o 
   1  15   1      132.61      143.35     10.04 o 
   2  15   1      437.31      456.04     15.48 o 
   3  15   1       29.52       26.66      7.30 o 
   4  15   1      161.94      144.66     11.77 o 
   5  15   1        6.66       -4.25     10.08 o 
   0  16   1        0.25        3.14      6.93 o 
   1  16   1       13.42       10.43     16.72 o 
   2  16   1      251.16      284.70     14.13 o 
   3  16   1      121.58      103.84     17.47 o 
   4  16   1       26.34       -6.20     11.74 o 
   5  16   1       42.92       43.53     16.54 o 
   1  17   1      134.80      109.25     15.97 o 
   2  17   1       18.16       33.29     10.52 o 
   3  17   1      177.38      164.28     11.99 o 
   0  18   1      533.77      525.81     32.54 o 
   1  18   1      197.84      176.94     18.00 o 
   1   0   2      418.42      431.32      6.95 o 
   2   0   2     2703.30     2609.25     34.41 o 
   3   0   2     4293.49     3684.32     47.05 o 
   4   0   2     2544.24     2303.01     30.05 o 
   5   0   2     5095.73     5186.09     68.92 o 
   6   0   2      353.67      355.06     11.03 o 
   7   0   2      901.42      922.08     20.61 o 
   8   0   2      113.80      110.14     12.89 o 
   9   0   2     1115.11     1092.80     27.65 o 
  10   0   2       17.24       -3.30     34.57 o 
   1   1   2      270.97      216.28      4.30 o 
   2   1   2     4954.37     4420.68     40.70 o 
   3   1   2      390.35      409.74      5.90 o 
   4   1   2      107.67      102.90      5.53 o 
   5   1   2     3953.53     4105.61     38.19 o 
   6   1   2        1.43       -4.45      4.45 o 
   7   1   2       36.74       40.49      8.66 o 
   8   1   2      532.64      524.66     15.61 o 
   9   1   2       11.00        4.45      8.16 o 
  10   1   2      394.33      374.87     20.47 o 
   0   2   2     1838.44     1608.82     21.16 o 
   1   2   2    31303.80    27877.82    349.98 o 
   2   2   2      459.60      425.86      5.45 o 
   3   2   2       48.12       44.47      2.88 o 
   4   2   2     1803.50     1736.50     19.45 o 
   5   2   2      695.73      687.56     10.67 o 
   6   2   2      115.77      136.01      6.02 o 
   7   2   2        4.67        3.62      5.47 o 
   8   2   2        4.38        1.27      7.15 o 
   9   2   2      138.09      137.22     12.37 o 
  10   2   2        7.82       30.25     14.71 o 
   1   3   2       37.81       25.11      3.79 o 
   2   3   2     4799.05     4481.01     40.75 o 
   3   3   2     1520.36     1611.67     16.53 o 
   4   3   2      161.52      171.86      6.51 o 
   5   3   2     1254.91     1267.20     15.26 o 
   6   3   2     1189.57     1178.60     14.30 o 
   7   3   2       22.95       27.47      5.17 o 
   8   3   2        0.13        4.66      7.18 o 
   9   3   2        1.63       10.60      8.93 o 
  10   3   2      128.45      154.80     14.34 o 
   0   4   2     2987.28     2647.98     38.83 o 
   1   4   2    16976.72    16228.81    174.08 o 
   2   4   2      213.24      192.36      4.61 o 
   3   4   2        6.11       -1.52      3.43 o 
   4   4   2      192.16      196.68      6.96 o 
   5   4   2      185.39      226.41      7.81 o 
   6   4   2        0.08       -0.13      5.23 o 
   7   4   2       85.80      112.84      6.96 o 
   8   4   2       46.70       54.91      8.56 o 
   9   4   2        5.69       15.42      9.67 o 
  10   4   2        8.66       -9.41     14.22 o 
   1   5   2     8413.82     8635.88     79.17 o 
   2   5   2     1214.21     1216.13     13.49 o 
   3   5   2     6682.99     6949.12     64.88 o 
   4   5   2        2.81       13.50      8.58 o 
   5   5   2       48.21       46.38      4.62 o 
   6   5   2       18.62       16.49      8.08 o 
   7   5   2       34.61       35.73     10.70 o 
   8   5   2      143.48      168.72     12.62 o 
   9   5   2       59.21       58.62     10.07 o 
   0   6   2      153.67      147.21      4.55 o 
   1   6   2      219.43      235.17      5.62 o 
   2   6   2       47.37       61.21      6.95 o 
   3   6   2     2192.34     2426.39     24.10 o 
   4   6   2      187.73      174.06      6.39 o 
   5   6   2       19.00       14.87      5.28 o 
   6   6   2       37.99       35.98      5.05 o 
   7   6   2      702.73      566.54     12.64 o 
   8   6   2      153.27      157.83      9.16 o 
   9   6   2       10.77        0.79     11.85 o 
   1   7   2      329.28      437.54      9.37 o 
   2   7   2        0.02       -3.69      3.69 o 
   3   7   2      189.62      184.31      4.44 o 
   4   7   2       33.80       36.37      4.86 o 
   5   7   2       94.72       68.83      5.66 o 
   6   7   2        6.90       10.55      6.16 o 
   7   7   2       72.59       38.15      9.32 o 
   8   7   2       25.79       24.75      8.58 o 
   9   7   2     1153.68     1099.29     31.99 o 
   0   8   2      432.05      347.21      8.56 o 
   1   8   2      128.14      125.63      5.96 o 
   2   8   2     1025.91     1011.37     12.28 o 
   3   8   2      404.47      437.22      7.99 o 
   4   8   2       85.35       94.06      4.34 o 
   5   8   2      113.51      127.24      6.09 o 
   6   8   2       66.11       56.70      6.51 o 
   7   8   2       28.31       32.13      7.66 o 
   8   8   2      182.55      180.43      9.95 o 
   9   8   2        6.14       23.60     14.39 o 
   1   9   2     1340.87     1243.92     15.27 o 
   2   9   2      577.33      543.22     11.40 o 
   3   9   2      728.35      764.09     12.08 o 
   4   9   2      640.99      655.91     10.17 o 
   5   9   2      366.13      365.12      8.27 o 
   6   9   2        1.33       -6.61      6.61 o 
   7   9   2       10.99       10.01     10.72 o 
   8   9   2      165.02      168.74     12.55 o 
   0  10   2       30.48       47.22      6.87 o 
   1  10   2       28.43       25.83      4.94 o 
   2  10   2       10.49        0.69      4.00 o 
   3  10   2      619.16      656.09     10.57 o 
   4  10   2      198.66      176.21      6.97 o 
   5  10   2      737.72      770.43     12.00 o 
   6  10   2      158.22      137.08     12.05 o 
   7  10   2       48.83       43.80      7.98 o 
   8  10   2        9.80        2.25     11.85 o 
   1  11   2       42.58       34.69      4.44 o 
   2  11   2      491.97      510.41     10.10 o 
   3  11   2      464.37      474.30     10.59 o 
   4  11   2        4.33       -0.59      6.95 o 
   5  11   2       44.54       29.21      7.48 o 
   6  11   2       22.36        6.28      7.46 o 
   7  11   2        0.20       -3.40     14.55 o 
   8  11   2       17.85      -19.72     19.72 o 
   0  12   2       28.99       28.71      8.91 o 
   1  12   2      372.53      430.54     10.33 o 
   2  12   2       53.19       62.62      6.66 o 
   3  12   2      799.71      847.99     13.45 o 
   4  12   2      107.45      116.05      6.05 o 
   5  12   2      451.87      485.57     17.28 o 
   6  12   2       81.80       75.31     16.33 o 
   7  12   2        3.28       -3.65     11.85 o 
   1  13   2        2.03        7.49      5.26 o 
   2  13   2      537.69      603.16     20.65 o 
   3  13   2      268.62      279.81      8.30 o 
   4  13   2       77.25       85.78      6.46 o 
   5  13   2       52.60       43.58      6.65 o 
   6  13   2       96.44      118.14     12.54 o 
   7  13   2        0.16      -13.63     16.95 o 
   0  14   2      501.57      518.57     25.36 o 
   1  14   2      194.22      258.89      8.98 o 
   2  14   2      338.97      355.96     10.96 o 
   3  14   2       16.91        8.43      5.41 o 
   4  14   2       15.59       26.93      6.83 o 
   5  14   2        1.34       -3.97      7.25 o 
   6  14   2       14.34       40.06      9.81 o 
   1  15   2       15.49       13.13      6.90 o 
   2  15   2       42.89       39.81      8.84 o 
   3  15   2       62.20       65.61     13.53 o 
   4  15   2       78.41       75.68     13.16 o 
   5  15   2       14.37        9.67     11.66 o 
   0  16   2      220.91      261.21     13.01 o 
   1  16   2      226.42      187.00     24.62 o 
   2  16   2       88.54       91.90     10.80 o 
   3  16   2        0.13        2.56      7.48 o 
   4  16   2       11.95        7.71     16.63 o 
   1  17   2       44.68       58.81     14.28 o 
   2  17   2      443.46      443.32     16.35 o 
   3  17   2        0.00       -0.92     19.54 o 
   0  18   2      171.75      155.16     23.45 o 
   1  18   2      131.46      114.12     22.17 o 
   1   1   3      670.47      746.95      7.82 o 
   2   1   3     2174.25     1851.06     17.79 o 
   3   1   3      187.04      166.84      7.63 o 
   4   1   3      905.06      898.39     12.02 o 
   5   1   3       27.43       19.59      4.29 o 
   6   1   3      269.34      272.72      6.53 o 
   7   1   3      362.76      365.20     12.24 o 
   8   1   3      800.80      826.60     14.71 o 
   9   1   3        8.81        0.80     10.81 o 
  10   1   3       21.16       37.61     14.32 o 
   0   2   3    13150.03    12528.92    159.99 o 
   1   2   3    14547.80    13273.29    134.67 o 
   2   2   3    12054.29    11045.51    104.25 o 
   3   2   3     1207.93     1211.03     12.73 o 
   4   2   3     1320.93     1482.22     15.01 o 
   5   2   3      974.11      951.11     14.05 o 
   6   2   3       35.21       23.74      5.51 o 
   7   2   3       69.60       70.17     10.63 o 
   8   2   3       24.07       23.44      7.28 o 
   9   2   3        5.29       22.62     10.78 o 
  10   2   3       49.13       46.23     15.16 o 
   1   3   3    37445.39    34365.10    456.41 o 
   2   3   3      627.94      499.77      6.05 o 
   3   3   3     1885.52     1844.84     19.13 o 
   4   3   3     1527.99     1539.40     15.95 o 
   5   3   3        0.00       -5.84      5.84 o 
   6   3   3      119.70      126.96      5.64 o 
   7   3   3      291.97      286.77     10.43 o 
   8   3   3      892.16      889.74     16.23 o 
   9   3   3       13.60       -9.91      9.92 o 
  10   3   3       58.08       65.41     13.51 o 
   0   4   3     8041.67     7400.00     96.00 o 
   1   4   3       95.81      108.68      4.98 o 
   2   4   3     4733.42     4433.28     42.89 o 
   3   4   3      679.58      735.16     13.04 o 
   4   4   3       33.34       37.77      3.84 o 
   5   4   3      293.73      269.52      5.89 o 
   6   4   3      271.94      266.45      7.22 o 
   7   4   3       97.39      110.63      9.04 o 
   8   4   3      213.64      233.90      9.14 o 
   9   4   3       81.67      118.19     10.59 o 
  10   4   3       11.90       17.39     18.27 o 
   1   5   3      578.76      540.47      7.62 o 
   2   5   3      754.24      698.37     12.05 o 
   3   5   3      507.92      393.13     10.45 o 
   4   5   3      126.05      158.41      5.27 o 
   5   5   3      291.57      292.06      7.59 o 
   6   5   3        0.68       -0.97      5.41 o 
   7   5   3       34.29       39.33      6.11 o 
   8   5   3        0.03        1.72      7.08 o 
   9   5   3      212.96      234.77     12.32 o 
   0   6   3       11.07       20.24      3.59 o 
   1   6   3     3445.84     3124.33     30.18 o 
   2   6   3      901.33      873.70     11.04 o 
   3   6   3      221.10      270.48      5.53 o 
   4   6   3        7.93       12.86      3.96 o 
   5   6   3        2.00        2.41      4.34 o 
   6   6   3      133.68      144.07      7.66 o 
   7   6   3       74.14       77.21      7.69 o 
   8   6   3        0.88        3.92      8.18 o 
   9   6   3        9.36        2.31     14.01 o 
   1   7   3     4343.86     4215.13     40.56 o 
   2   7   3      118.68      129.83      4.49 o 
   3   7   3      503.02      518.02      9.04 o 
   4   7   3      123.19      127.66      7.01 o 
   5   7   3      179.03      167.56     11.53 o 
   6   7   3        0.39        5.67      6.13 o 
   7   7   3      130.89       93.46     10.37 o 
   8   7   3      307.81      293.07     10.51 o 
   9   7   3        5.41       26.21     14.81 o 
   0   8   3      406.06      521.05     10.77 o 
   1   8   3      537.81      566.03      8.91 o 
   2   8   3     1749.12     1732.25     17.50 o 
   3   8   3        7.96       14.66      6.18 o 
   4   8   3      164.43      164.12      6.31 o 
   5   8   3       13.58        7.08      6.21 o 
   6   8   3        0.00        1.98      5.73 o 
   7   8   3        7.07        2.47      6.80 o 
   8   8   3        1.03       -8.25      9.87 o 
   9   8   3      398.31      424.01     21.60 o 
   1   9   3      627.56      610.68     14.39 o 
   2   9   3     3063.13     3209.44     33.30 o 
   3   9   3     1700.92     1802.26     27.18 o 
   4   9   3        2.56        7.19      4.49 o 
   5   9   3      727.24      694.17     12.01 o 
   6   9   3        0.16        7.19      5.93 o 
   7   9   3      192.09      160.93     11.62 o 
   8   9   3       98.09       93.89     14.20 o 
   0  10   3        0.73        6.94      7.51 o 
   1  10   3      449.57      477.84      8.87 o 
   2  10   3      212.96      255.09      7.62 o 
   3  10   3       43.90       41.55      4.54 o 
   4  10   3      209.78      208.46      8.92 o 
   5  10   3      421.68      376.21      8.82 o 
   6  10   3      201.92      179.57      7.48 o 
   7  10   3      469.23      454.25     11.99 o 
   8  10   3       21.64       14.19     14.20 o 
   1  11   3      124.48      119.65      6.14 o 
   2  11   3     1005.75      948.07     15.28 o 
   3  11   3        2.94        7.85      5.96 o 
   4  11   3       53.77       48.03      5.39 o 
   5  11   3      989.31      957.68     16.23 o 
   6  11   3      203.28      213.32      8.39 o 
   7  11   3       32.60       23.27      8.43 o 
   8  11   3        3.09      -13.82     19.60 o 
   0  12   3        0.50        0.68     12.02 o 
   1  12   3      118.61      119.47      5.72 o 
   2  12   3      914.90      868.00     15.00 o 
   3  12   3      440.45      411.51     13.12 o 
   4  12   3      112.28      113.69      6.87 o 
   5  12   3        6.18       14.92      7.46 o 
   6  12   3        0.08       -1.01      9.93 o 
   7  12   3      116.91      136.89     14.41 o 
   1  13   3       35.14       26.85      7.63 o 
   2  13   3      876.87      865.89     14.95 o 
   3  13   3      693.47      710.26     17.38 o 
   4  13   3     1031.82     1086.39     18.45 o 
   5  13   3       46.40       55.79      8.61 o 
   6  13   3       18.61       24.16     11.41 o 
   7  13   3       28.91       33.68     18.66 o 
   0  14   3      203.36      183.68     24.05 o 
   1  14   3      104.39      104.07     10.88 o 
   2  14   3       76.27       86.02      7.37 o 
   3  14   3      259.79      253.94      8.66 o 
   4  14   3      100.59       89.11      9.10 o 
   5  14   3       78.64       85.15      8.91 o 
   6  14   3        0.16       10.55     11.68 o 
   1  15   3      101.08       99.54      6.84 o 
   2  15   3      613.90      644.44     19.39 o 
   3  15   3       26.71       28.60      6.89 o 
   4  15   3       13.26       14.44      8.60 o 
   5  15   3       36.68       21.02     10.58 o 
   0  16   3       45.13       68.72     35.22 o 
   1  16   3      318.76      287.76     20.85 o 
   2  16   3       18.48       12.83      9.64 o 
   3  16   3      100.12      108.85     12.07 o 
   4  16   3        5.30       10.34      9.42 o 
   1  17   3       20.43        9.88     14.38 o 
   2  17   3        2.82      -12.06     19.54 o 
   3  17   3        6.71       13.39     12.46 o 
   0  18   3      200.66      177.66     24.94 o 
   1  18   3        1.03      -15.11     18.22 o 
   1   0   4      172.10      167.89      4.69 o 
   2   0   4    25206.33    22911.47    292.50 o 
   3   0   4       36.74       33.15      4.38 o 
   4   0   4      220.85      170.01      7.70 o 
   5   0   4       53.29       80.58      7.70 o 
   6   0   4      158.53      159.77      9.26 o 
   7   0   4       59.43       67.64      8.57 o 
   8   0   4       26.86       28.19      8.93 o 
   9   0   4       90.24      102.13     24.80 o 
  10   0   4      182.38      181.00     20.74 o 
   1   1   4     1729.83     1676.45     14.68 o 
   2   1   4     1492.36     1399.31     13.50 o 
   3   1   4     1712.71     1586.46     16.49 o 
   4   1   4      178.34      137.67      4.77 o 
   5   1   4     1616.43     1570.42     16.84 o 
   6   1   4      809.79      805.50     12.30 o 
   7   1   4       44.05       51.51      6.57 o 
   8   1   4       12.27       32.54     13.16 o 
   9   1   4      162.78      166.27     13.99 o 
  10   1   4      125.28      113.48     14.17 o 
   0   2   4     6488.77     5690.16     72.97 o 
   1   2   4      906.72      856.56      8.16 o 
   2   2   4      148.51      136.83      3.46 o 
   3   2   4      117.61      120.06      5.81 o 
   4   2   4     2453.13     2408.69     22.66 o 
   5   2   4        2.13        6.81      4.98 o 
   6   2   4      554.96      519.16      9.05 o 
   7   2   4       50.82       49.90      6.15 o 
   8   2   4       10.19       -1.00      7.12 o 
   9   2   4       36.06       34.21     10.40 o 
  10   2   4       93.58       92.82     14.69 o 
   1   3   4       39.29       41.17      3.43 o 
   2   3   4      353.25      415.30      6.14 o 
   3   3   4      274.81      259.60      6.21 o 
   4   3   4      413.35      452.32     10.15 o 
   5   3   4        9.89       12.24      4.42 o 
   6   3   4       30.37       39.36      5.44 o 
   7   3   4      530.20      510.61     10.98 o 
   8   3   4      227.54      195.82      9.06 o 
   9   3   4      773.50      772.56     18.06 o 
  10   3   4       31.97       24.25     13.84 o 
   0   4   4       56.09       83.74      3.66 o 
   1   4   4       54.08       51.87      3.24 o 
   2   4   4      715.47      773.84      9.34 o 
   3   4   4     1359.72     1377.44     14.28 o 
   4   4   4      116.48      138.73      4.66 o 
   5   4   4      315.92      307.18      6.81 o 
   6   4   4       69.96       63.12      5.42 o 
   7   4   4      343.66      395.67      9.29 o 
   8   4   4       48.40       60.66      9.79 o 
   9   4   4      407.87      431.95     16.14 o 
   1   5   4     3287.91     3136.14     29.52 o 
   2   5   4      104.20      118.54      6.75 o 
   3   5   4     3745.93     3572.12     32.28 o 
   4   5   4     1169.27     1249.29     18.32 o 
   5   5   4        2.64       -0.66      4.61 o 
   6   5   4      552.44      556.23     15.97 o 
   7   5   4      264.42      248.89      8.56 o 
   8   5   4      494.29      481.19     11.48 o 
   9   5   4       29.28       21.43     11.42 o 
   0   6   4      993.82      985.40     18.18 o 
   1   6   4       14.60       15.72      4.30 o 
   2   6   4     7267.45     7062.37     64.01 o 
   3   6   4      272.16      264.83     10.58 o 
   4   6   4      104.76      120.67      5.36 o 
   5   6   4       44.85       47.40      5.17 o 
   6   6   4      475.16      448.70      9.02 o 
   7   6   4      693.72      657.67     22.01 o 
   8   6   4       10.28        9.91      6.96 o 
   9   6   4      220.18      227.01     13.57 o 
   1   7   4     2499.92     2447.97     23.97 o 
   2   7   4     5122.10     5336.57     50.25 o 
   3   7   4     4071.51     3923.23     40.56 o 
   4   7   4        5.99       10.00      4.43 o 
   5   7   4       14.67       11.73      5.15 o 
   6   7   4        0.56        4.81      6.21 o 
   7   7   4       35.77       40.60      7.27 o 
   8   7   4        0.43       14.95      8.31 o 
   9   7   4        2.47      -12.18     13.73 o 
   0   8   4     1091.32     1123.42     16.28 o 
   1   8   4      734.83      719.08     11.07 o 
   2   8   4     3361.56     3449.97     31.95 o 
   3   8   4      352.65      353.99     10.77 o 
   4   8   4      198.16      211.83      8.64 o 
   5   8   4      520.36      539.44      9.79 o 
   6   8   4       42.52       31.24      7.13 o 
   7   8   4       79.11       81.91      8.50 o 
   8   8   4      168.44      182.68     11.28 o 
   9   8   4       30.66        6.41     16.17 o 
   1   9   4     1059.23     1067.52     15.50 o 
   2   9   4      519.31      611.33     13.14 o 
   3   9   4      302.37      294.58     10.08 o 
   4   9   4     1149.81     1074.92     18.25 o 
   5   9   4        3.05        1.05      6.30 o 
   6   9   4      277.22      278.03      9.79 o 
   7   9   4       67.62       67.97      9.50 o 
   8   9   4        1.00        3.05     11.03 o 
   0  10   4        1.85       -0.47      5.58 o 
   1  10   4       14.89       26.63      4.85 o 
   2  10   4      936.73      957.06     16.67 o 
   3  10   4       17.59       21.79      4.18 o 
   4  10   4      741.02      748.85     18.71 o 
   5  10   4       74.67       83.18      7.02 o 
   6  10   4       19.63        9.76      6.38 o 
   7  10   4       34.40       24.99     12.72 o 
   8  10   4       12.25       29.53     10.13 o 
   1  11   4      154.81      154.78      7.87 o 
   2  11   4      140.33      160.71      8.85 o 
   3  11   4        7.27       10.61      4.78 o 
   4  11   4       20.61       25.87      5.60 o 
   5  11   4       46.72       45.99      8.92 o 
   6  11   4      160.28      160.52      7.50 o 
   7  11   4        1.85        6.50      8.93 o 
   8  11   4       14.93       11.42     18.16 o 
   0  12   4       52.70       61.42      6.49 o 
   1  12   4      164.08      173.38      8.18 o 
   2  12   4      276.20      300.72      8.47 o 
   3  12   4       87.26       80.92      6.62 o 
   4  12   4        4.30        6.13      5.52 o 
   5  12   4      184.32      151.43      9.80 o 
   6  12   4       26.20       22.65     12.91 o 
   7  12   4        1.18        4.64     13.59 o 
   1  13   4       96.05      110.95      9.68 o 
   2  13   4        3.41        8.36      4.94 o 
   3  13   4      503.46      564.47     14.17 o 
   4  13   4        5.59       27.17      6.63 o 
   5  13   4        2.54       -4.71      6.69 o 
   6  13   4       34.34       34.17     12.42 o 
   7  13   4        5.00      -14.55     14.55 o 
   0  14   4      251.14      205.79     11.65 o 
   1  14   4        0.12        2.25      5.20 o 
   2  14   4      629.13      633.42     12.54 o 
   3  14   4      368.17      346.30     10.96 o 
   4  14   4       82.88       93.33      7.46 o 
   5  14   4        5.93        0.68      6.76 o 
   6  14   4       12.47        9.98     11.79 o 
   1  15   4      623.91      670.38     12.21 o 
   2  15   4      210.79      212.00      9.53 o 
   3  15   4     1458.54     1524.85     26.86 o 
   4  15   4        0.80        0.88      9.15 o 
   5  15   4      198.23      165.26     14.26 o 
   0  16   4       87.66       94.38     38.33 o 
   1  16   4      281.43      294.34     19.08 o 
   2  16   4      145.03      153.46      9.19 o 
   3  16   4        5.32        9.13      8.26 o 
   4  16   4       55.82       49.23     10.43 o 
   1  17   4        7.57       23.34     11.81 o 
   2  17   4      189.99      190.81     18.56 o 
   3  17   4       40.48       23.41     15.97 o 
   0  18   4       21.02       49.73     22.26 o 
   1  18   4        1.76      -10.95     15.89 o 
   1   1   5     2398.10     2264.69     20.19 o 
   2   1   5     1133.63     1169.77     12.35 o 
   3   1   5      939.80      847.17      9.68 o 
   4   1   5       65.87       53.53      3.95 o 
   5   1   5      305.24      274.99      6.06 o 
   6   1   5       60.36       54.03      5.08 o 
   7   1   5      223.20      215.81     10.00 o 
   8   1   5      227.32      239.20     10.24 o 
   9   1   5       11.39        7.42      9.00 o 
  10   1   5      118.38       97.52     14.38 o 
   0   2   5     1545.87     1662.89     22.23 o 
   1   2   5     1144.97     1127.99     10.33 o 
   2   2   5       70.47       66.16      3.61 o 
   3   2   5     1046.95     1073.42     14.79 o 
   4   2   5      458.96      530.09      8.98 o 
   5   2   5      310.97      266.27      6.49 o 
   6   2   5      246.46      230.70      6.88 o 
   7   2   5       21.51       20.10      5.75 o 
   8   2   5      116.88      110.35      8.24 o 
   9   2   5       48.47       46.79     11.87 o 
  10   2   5       61.52       55.02     16.57 o 
   1   3   5     6063.26     5951.68     50.85 o 
   2   3   5       34.97       66.14      3.26 o 
   3   3   5     1285.45     1246.98     14.14 o 
   4   3   5     1849.83     1757.77     17.77 o 
   5   3   5      419.04      412.59      7.68 o 
   6   3   5     1238.50     1243.35     15.14 o 
   7   3   5      795.10      807.86     12.92 o 
   8   3   5        0.11       -4.54      7.80 o 
   9   3   5      117.29      137.01     13.50 o 
   0   4   5       63.23       72.69      3.51 o 
   1   4   5      249.81      213.52      4.06 o 
   2   4   5      305.16      256.94      6.40 o 
   3   4   5       75.24       80.81      6.10 o 
   4   4   5       82.32       91.65      5.08 o 
   5   4   5        0.66        3.58      4.74 o 
   6   4   5       21.34        1.69      6.06 o 
   7   4   5      101.86       91.56      6.92 o 
   8   4   5      800.51      845.84     20.92 o 
   9   4   5       56.28       33.76     10.53 o 
   1   5   5      473.20      415.54      5.76 o 
   2   5   5      939.62     1070.09     11.57 o 
   3   5   5       28.01       47.87      3.44 o 
   4   5   5      257.34      285.00      9.04 o 
   5   5   5      201.27      203.01      8.24 o 
   6   5   5      336.67      344.29     13.47 o 
   7   5   5     2335.78     2358.21     26.61 o 
   8   5   5      216.55      228.99     12.99 o 
   9   5   5      230.14      229.90     13.48 o 
   0   6   5      220.25      325.15      6.87 o 
   1   6   5      582.80      620.20      8.49 o 
   2   6   5      159.31      140.98      4.19 o 
   3   6   5     3177.85     3002.67     29.55 o 
   4   6   5       54.70       51.59      4.26 o 
   5   6   5      331.56      349.05      7.99 o 
   6   6   5        1.27       15.14      6.01 o 
   7   6   5      240.27      292.43      9.30 o 
   8   6   5      179.45      174.93     10.08 o 
   9   6   5      445.47      459.99     15.62 o 
   1   7   5        3.30        4.67      2.78 o 
   2   7   5     2813.78     2787.50     30.07 o 
   3   7   5     1605.53     1620.76     19.52 o 
   4   7   5      181.84      200.93      7.15 o 
   5   7   5        6.12       13.47      5.83 o 
   6   7   5       16.28       27.21      6.76 o 
   7   7   5        1.67       10.15      7.05 o 
   8   7   5      162.18      186.60     12.94 o 
   9   7   5        0.53       12.37     13.34 o 
   0   8   5     5251.39     5493.85     61.83 o 
   1   8   5     1080.04     1095.53     13.75 o 
   2   8   5      313.73      318.44      7.42 o 
   3   8   5     2193.16     2122.20     27.55 o 
   4   8   5       56.74       74.85      6.03 o 
   5   8   5      135.61      130.45      6.58 o 
   6   8   5       72.54       71.87     11.12 o 
   7   8   5       68.33       70.49     11.27 o 
   8   8   5       39.04       41.08     10.23 o 
   9   8   5        0.68        5.38     12.91 o 
   1   9   5        0.09        1.72      3.47 o 
   2   9   5      489.67      431.65      7.77 o 
   3   9   5      207.97      168.41      6.62 o 
   4   9   5     2791.23     2794.58     32.85 o 
   5   9   5        3.24        5.20      6.00 o 
   6   9   5       87.14       74.74      7.54 o 
   7   9   5       12.60        4.39      7.18 o 
   8   9   5       48.48       53.92     11.43 o 
   0  10   5     1268.09     1132.67     18.81 o 
   1  10   5      550.73      566.42      9.08 o 
   2  10   5     1565.98     1654.23     19.91 o 
   3  10   5     1603.90     1602.57     19.04 o 
   4  10   5      673.51      701.97     11.92 o 
   5  10   5     1034.53      994.79     16.01 o 
   6  10   5       46.55       36.43      7.47 o 
   7  10   5       17.06        5.88     10.04 o 
   8  10   5      267.46      280.20     15.96 o 
   1  11   5       68.67       75.44      4.23 o 
   2  11   5     1824.35     1876.47     23.73 o 
   3  11   5     3017.31     3059.57     36.20 o 
   4  11   5      620.78      625.06     10.93 o 
   5  11   5      113.72      122.18      8.98 o 
   6  11   5      109.49       89.35      7.64 o 
   7  11   5        2.00        5.85      8.05 o 
   8  11   5        0.40       -3.11     14.49 o 
   0  12   5      803.72      939.73     18.04 o 
   1  12   5        5.97        7.44      3.39 o 
   2  12   5      906.26      911.78     17.15 o 
   3  12   5      392.53      367.88     10.44 o 
   4  12   5       18.45       16.12      4.17 o 
   5  12   5     1564.94     1536.30     23.61 o 
   6  12   5        4.57       16.84      9.24 o 
   7  12   5        3.74       22.83     15.70 o 
   1  13   5      226.17      226.56      8.80 o 
   2  13   5        6.86        8.03      5.56 o 
   3  13   5        4.70       -6.69      6.69 o 
   4  13   5       27.03       31.41      7.03 o 
   5  13   5       92.00       94.27      6.89 o 
   6  13   5       64.82       45.42     11.80 o 
   7  13   5        0.02       -8.27     14.86 o 
   0  14   5      308.74      300.36     30.25 o 
   1  14   5       15.62       14.44     10.10 o 
   2  14   5      120.97      132.51      7.35 o 
   3  14   5        2.60        7.22      7.14 o 
   4  14   5       75.08       56.99      9.14 o 
   5  14   5       81.98       60.28     10.44 o 
   6  14   5       35.12       25.43     10.21 o 
   1  15   5      151.05      160.96      7.27 o 
   2  15   5      224.32      222.29     14.81 o 
   3  15   5      154.60      141.31     18.26 o 
   4  15   5      254.14      256.04     15.92 o 
   5  15   5       39.06       29.22     10.73 o 
   0  16   5      140.81      141.43     18.03 o 
   1  16   5       10.03       17.39     11.99 o 
   2  16   5       86.14       75.02      9.08 o 
   3  16   5        0.11        6.67      8.74 o 
   4  16   5        3.76       -2.77     24.29 o 
   1  17   5      165.68      147.03     13.48 o 
   2  17   5       68.79       67.37     12.94 o 
   3  17   5      298.68      261.27     24.42 o 
   0  18   5        3.73      -25.51     31.24 o 
   0   0   6      281.02      259.01      7.81 o 
   1   0   6     2901.60     2442.53     31.09 o 
   2   0   6     1429.53     1483.25     20.96 o 
   3   0   6      175.57      238.47      7.89 o 
   4   0   6     1564.56     1670.51     23.99 o 
   5   0   6     1557.68     1589.77     25.38 o 
   6   0   6     2670.05     2606.95     57.31 o 
   7   0   6     4813.64     4981.13     73.32 o 
   8   0   6      613.57      622.50     20.10 o 
   9   0   6      326.63      350.72     19.52 o 
  10   0   6        3.35       29.15     24.96 o 
   1   1   6     1328.96     1045.86      9.57 o 
   2   1   6       98.71      104.95      3.86 o 
   3   1   6      776.48      720.70      8.53 o 
   4   1   6        1.14        7.94      3.33 o 
   5   1   6       97.24      104.82      4.96 o 
   6   1   6     2168.39     2206.02     22.55 o 
   7   1   6     2022.64     2002.49     23.08 o 
   8   1   6      216.91      235.96     10.00 o 
   9   1   6      306.14      294.90     17.72 o 
  10   1   6        0.77        6.93     13.91 o 
   0   2   6      470.53      416.72      8.83 o 
   1   2   6     1277.93     1197.43     10.70 o 
   2   2   6        4.82        1.52      2.21 o 
   3   2   6        0.18        2.79      3.17 o 
   4   2   6      478.84      487.56      8.24 o 
   5   2   6       54.29       46.15      4.64 o 
   6   2   6      275.44      277.45      7.65 o 
   7   2   6      117.50      115.52     10.79 o 
   8   2   6      621.36      675.54     20.05 o 
   9   2   6       88.58      117.26     12.62 o 
   1   3   6      259.24      165.91      2.97 o 
   2   3   6      469.71      496.95      8.73 o 
   3   3   6      256.44      261.49      5.05 o 
   4   3   6      556.11      555.93      8.92 o 
   5   3   6       30.58       29.15      4.51 o 
   6   3   6      138.46      139.71     10.07 o 
   7   3   6       15.31       23.38      6.39 o 
   8   3   6      104.48      115.47     11.90 o 
   9   3   6        0.24        0.57      8.82 o 
   0   4   6    12594.93    11775.04    141.51 o 
   1   4   6      361.12      318.31      4.35 o 
   2   4   6        8.92       23.45      3.93 o 
   3   4   6        6.06        0.02      3.45 o 
   4   4   6      110.44       92.07      5.17 o 
   5   4   6       91.47      113.63      5.57 o 
   6   4   6      254.10      250.93      9.85 o 
   7   4   6       31.72       34.65      6.64 o 
   8   4   6       46.37       63.18      9.04 o 
   9   4   6       91.67       75.04     10.53 o 
   1   5   6      899.93      965.65     10.34 o 
   2   5   6      167.99      221.76      4.52 o 
   3   5   6       11.24       21.88      2.78 o 
   4   5   6        9.74        7.40      4.67 o 
   5   5   6      660.20      722.07     11.13 o 
   6   5   6       12.61       15.98      5.75 o 
   7   5   6       50.60       42.57      6.02 o 
   8   5   6      160.67      156.81      9.41 o 
   9   5   6       19.66       12.06     10.61 o 
   0   6   6      834.75      914.41     13.03 o 
   1   6   6       40.75       43.68      3.20 o 
   2   6   6     1202.37     1235.32     12.52 o 
   3   6   6      216.88      219.87      7.26 o 
   4   6   6       42.85       42.46      5.58 o 
   5   6   6     1917.41     1910.12     21.12 o 
   6   6   6        0.08       -3.35      6.16 o 
   7   6   6      112.69      122.96      7.52 o 
   8   6   6      598.01      566.72     13.41 o 
   9   6   6       33.04       22.16     11.08 o 
   1   7   6        7.31        3.56      3.57 o 
   2   7   6        9.09       13.08      3.09 o 
   3   7   6     1096.46     1027.00     15.86 o 
   4   7   6       89.39      107.08      6.70 o 
   5   7   6     1028.08     1050.33     20.42 o 
   6   7   6        3.20        9.18      5.02 o 
   7   7   6      457.64      471.00     15.33 o 
   8   7   6        2.66        3.55      7.41 o 
   9   7   6      374.70      408.16     18.52 o 
   0   8   6     2236.75     2297.21     27.15 o 
   1   8   6      142.95      170.71      4.42 o 
   2   8   6        4.80       17.49      4.48 o 
   3   8   6       27.46       39.96      4.40 o 
   4   8   6       19.40       24.76      5.53 o 
   5   8   6      810.55      900.04     13.78 o 
   6   8   6        8.73       15.81     11.93 o 
   7   8   6       68.84       52.07      8.18 o 
   8   8   6       62.52       70.95     16.66 o 
   1   9   6      438.36      431.88     12.03 o 
   2   9   6      196.92      192.03      5.94 o 
   3   9   6     1095.82     1071.48     15.41 o 
   4   9   6      156.08      166.33      7.96 o 
   5   9   6        5.56       -6.20      6.20 o 
   6   9   6      215.47      196.37      8.56 o 
   7   9   6      125.70      137.30      8.54 o 
   8   9   6       10.21       28.28     14.71 o 
   0  10   6      696.12      774.55     14.55 o 
   1  10   6      200.98      232.89      5.84 o 
   2  10   6      343.14      352.58      7.57 o 
   3  10   6      293.00      294.13     11.99 o 
   4  10   6      784.56      795.77     13.09 o 
   5  10   6      580.69      609.75     13.53 o 
   6  10   6        3.10       21.88     11.03 o 
   7  10   6        2.06        7.55     17.77 o 
   8  10   6       35.85       50.52     12.56 o 
   1  11   6        5.29        6.90      3.32 o 
   2  11   6      826.27      857.47     12.71 o 
   3  11   6     1192.14     1193.80     17.79 o 
   4  11   6      500.52      531.93     12.93 o 
   5  11   6       18.67       17.27      7.90 o 
   6  11   6       72.42       70.46      7.40 o 
   7  11   6       58.29       53.93     18.63 o 
   0  12   6      396.92      411.93     11.71 o 
   1  12   6     1214.25     1295.96     15.92 o 
   2  12   6      119.25      117.93      7.70 o 
   3  12   6     1724.14     1754.68     23.90 o 
   4  12   6     1006.14      985.49     15.44 o 
   5  12   6       11.66       14.48      5.96 o 
   6  12   6        0.06       14.19     10.93 o 
   7  12   6       25.53       13.49     17.17 o 
   1  13   6      203.20      214.26      6.21 o 
   2  13   6       62.28       78.68      8.98 o 
   3  13   6      236.22      261.52      9.43 o 
   4  13   6      404.30      401.15     11.69 o 
   5  13   6        6.77        4.15     11.95 o 
   6  13   6       14.61       24.22     12.40 o 
   0  14   6      245.78      249.50     26.75 o 
   1  14   6      246.91      260.74     13.57 o 
   2  14   6       66.13       72.38      5.61 o 
   3  14   6        1.15        2.44      6.56 o 
   4  14   6       44.63       31.82      8.22 o 
   5  14   6      106.50      106.75     11.50 o 
   6  14   6        0.39        5.18     10.38 o 
   1  15   6       17.54       21.24      5.69 o 
   2  15   6      198.30      204.67     13.84 o 
   3  15   6      320.95      311.88     14.65 o 
   4  15   6      181.55      168.92     11.93 o 
   5  15   6        0.56        9.38      9.50 o 
   0  16   6      208.73      208.93     31.56 o 
   1  16   6        3.03       10.30      6.60 o 
   2  16   6       29.94       26.29      8.72 o 
   3  16   6        6.06        6.80      9.99 o 
   4  16   6      127.51      102.29     12.00 o 
   1  17   6        1.81        3.75     13.64 o 
   2  17   6       53.25       52.95     13.34 o 
   3  17   6       86.55       56.50     18.94 o 
   1   1   7     1240.17     1068.01      9.97 o 
   2   1   7      396.76      312.52      4.46 o 
   3   1   7      664.58      630.46      7.73 o 
   4   1   7      459.62      393.83      8.24 o 
   5   1   7       40.78       30.80      4.37 o 
   6   1   7        0.90       -7.56      7.56 o 
   7   1   7       25.82       28.96      9.13 o 
   8   1   7      774.54      757.10     17.49 o 
   9   1   7        1.69       11.88     10.96 o 
   0   2   7     2839.32     2473.68     38.14 o 
   1   2   7      387.30      293.56      4.18 o 
   2   2   7     1796.92     1660.59     14.99 o 
   3   2   7      217.36      289.47      5.21 o 
   4   2   7       62.72       71.18      4.86 o 
   5   2   7      287.26      286.38      6.89 o 
   6   2   7      129.79      122.04     10.30 o 
   7   2   7     1274.78     1328.95     17.48 o 
   8   2   7       39.49       45.57      9.96 o 
   9   2   7      131.38      145.50     10.75 o 
   1   3   7      870.70      900.95      9.06 o 
   2   3   7      101.70       91.36      2.83 o 
   3   3   7     7764.99     7830.41     68.59 o 
   4   3   7      276.86      285.23      8.01 o 
   5   3   7     1382.91     1376.03     19.19 o 
   6   3   7      399.37      427.79      9.47 o 
   7   3   7      215.07      239.10      8.46 o 
   8   3   7      221.96      241.18     14.30 o 
   9   3   7       11.49       -0.88     10.46 o 
   0   4   7      374.60      376.60      7.01 o 
   1   4   7     2955.88     2835.66     24.09 o 
   2   4   7      826.93      776.18      8.42 o 
   3   4   7     1959.15     2114.65     20.54 o 
   4   4   7      170.85      187.60      4.96 o 
   5   4   7       14.42       10.09      3.97 o 
   6   4   7       93.33       85.64      5.55 o 
   7   4   7       28.65       31.72      6.51 o 
   8   4   7      371.28      376.63     11.62 o 
   9   4   7      229.84      259.48     16.73 o 
   1   5   7     1225.38     1192.73     11.10 o 
   2   5   7      104.43      139.82      3.25 o 
   3   5   7     1035.99     1090.43     12.14 o 
   4   5   7       56.25       68.54      4.12 o 
   5   5   7      907.12      830.00     14.08 o 
   6   5   7      102.74      106.50      6.21 o 
   7   5   7       18.30       17.26      5.73 o 
   8   5   7        5.22        3.52      7.22 o 
   9   5   7        6.86       12.01     12.85 o 
   0   6   7     6829.93     7246.28     81.38 o 
   1   6   7      131.67      146.13      3.92 o 
   2   6   7       16.37       12.05      2.83 o 
   3   6   7      637.63      705.96     10.22 o 
   4   6   7      575.51      587.18     13.47 o 
   5   6   7      517.30      538.99     12.16 o 
   6   6   7      108.88      114.04     12.13 o 
   7   6   7        5.81       12.34      6.29 o 
   8   6   7       14.37       19.79      9.44 o 
   9   6   7        6.16       -0.61     11.21 o 
   1   7   7       13.20        4.16      4.24 o 
   2   7   7     1643.00     1711.76     17.88 o 
   3   7   7       70.37       69.02      4.98 o 
   4   7   7      281.50      281.69      7.92 o 
   5   7   7     1050.65     1052.96     14.43 o 
   6   7   7       24.69       30.10      5.53 o 
   7   7   7       56.42       46.61      6.62 o 
   8   7   7      422.85      445.35     20.89 o 
   9   7   7       55.86       64.21     16.81 o 
   0   8   7     3756.13     3902.86     45.84 o 
   1   8   7      196.72      198.83      4.90 o 
   2   8   7      835.15      848.16     11.20 o 
   3   8   7     1039.96     1020.57     12.91 o 
   4   8   7     1517.23     1559.64     18.20 o 
   5   8   7      792.94      805.10     13.91 o 
   6   8   7      161.76      166.68      8.43 o 
   7   8   7      179.31      190.48      9.93 o 
   8   8   7        0.75        8.10     11.58 o 
   1   9   7      131.24      117.19      4.50 o 
   2   9   7      120.48      101.01      5.34 o 
   3   9   7      647.95      665.52     10.39 o 
   4   9   7      403.00      417.30      8.24 o 
   5   9   7        4.55       -2.40      5.54 o 
   6   9   7        7.13       20.07      7.56 o 
   7   9   7       39.87       15.89     13.22 o 
   8   9   7      101.66       99.51     11.67 o 
   0  10   7       63.26       54.48      5.17 o 
   1  10   7      314.67      361.17      6.95 o 
   2  10   7        0.32        8.88      4.43 o 
   3  10   7      261.91      267.36      9.16 o 
   4  10   7     1599.24     1635.98     21.60 o 
   5  10   7        4.44        2.40      6.78 o 
   6  10   7       57.80       52.42      7.73 o 
   7  10   7       48.96       75.87     18.97 o 
   8  10   7        3.60        0.28     15.39 o 
   1  11   7       11.72        9.79      3.18 o 
   2  11   7      549.73      520.77     10.16 o 
   3  11   7     1011.56     1012.45     16.31 o 
   4  11   7      188.50      190.51      8.21 o 
   5  11   7      687.00      715.80     13.91 o 
   6  11   7      263.02      304.05     12.29 o 
   7  11   7      182.88      160.17     16.88 o 
   0  12   7      101.33       95.04      6.94 o 
   1  12   7       59.50       67.93      3.84 o 
   2  12   7       58.35       46.00      5.30 o 
   3  12   7       76.90       57.63     14.88 o 
   4  12   7     1007.26     1018.31     15.67 o 
   5  12   7       33.20       52.20      6.80 o 
   6  12   7        2.43        5.39      9.22 o 
   7  12   7      134.96      140.69     17.17 o 
   1  13   7       14.04       17.71      3.87 o 
   2  13   7      257.82      275.05     15.90 o 
   3  13   7      424.00      447.31     12.54 o 
   4  13   7      230.01      237.84     10.07 o 
   5  13   7      235.33      200.37     11.92 o 
   6  13   7       19.60       14.83     15.36 o 
   0  14   7       18.64       18.06     12.21 o 
   1  14   7       34.99       37.47      4.03 o 
   2  14   7       42.25       45.88      6.54 o 
   3  14   7      341.87      336.92     16.73 o 
   4  14   7      497.77      458.18     19.43 o 
   5  14   7       86.12       97.14     11.39 o 
   6  14   7        6.34      -10.63     10.63 o 
   1  15   7       38.36       33.09      5.73 o 
   2  15   7       18.29       15.34      5.87 o 
   3  15   7      193.44      218.13     11.43 o 
   4  15   7       80.55       59.91     12.02 o 
   5  15   7       33.34       21.99     11.04 o 
   0  16   7       66.02       69.41     12.40 o 
   1  16   7       47.39       30.66     12.61 o 
   2  16   7        0.69        2.91     10.59 o 
   3  16   7       91.24       84.92     10.60 o 
   4  16   7       20.00       24.02     11.75 o 
   1  17   7       41.86        0.86     14.54 o 
   2  17   7       62.11       39.51     15.07 o 
   0   0   8       23.18       44.25      5.21 o 
   1   0   8      561.13      448.92      7.54 o 
   2   0   8    22889.83    23137.92    280.91 o 
   3   0   8       84.92      103.12      4.62 o 
   4   0   8       70.40      121.83      6.24 o 
   5   0   8      248.65      256.96     13.69 o 
   6   0   8        4.92        8.31      8.56 o 
   7   0   8      928.98      929.79     20.96 o 
   8   0   8       68.42       63.26     10.48 o 
   9   0   8       55.96       65.10     16.54 o 
   1   1   8     1877.70     1928.47     17.38 o 
   2   1   8     5323.25     5547.71     45.74 o 
   3   1   8      548.29      627.89      9.09 o 
   4   1   8       54.65       51.10      3.94 o 
   5   1   8     2568.02     2475.92     24.10 o 
   6   1   8      976.69     1050.97     13.83 o 
   7   1   8      193.66      205.99     14.30 o 
   8   1   8      267.49      290.28     10.26 o 
   9   1   8       59.83       63.11      9.91 o 
   0   2   8      134.29      120.67     11.57 o 
   1   2   8      403.28      303.47      4.33 o 
   2   2   8      630.49      666.19      9.84 o 
   3   2   8      127.69      161.13      4.53 o 
   4   2   8       78.20       94.04      6.30 o 
   5   2   8      225.51      184.32      9.41 o 
   6   2   8     2289.69     2322.97     23.91 o 
   7   2   8     2391.24     2421.16     30.66 o 
   8   2   8      215.35      192.14     12.18 o 
   9   2   8       64.04       69.89     10.83 o 
   1   3   8      375.33      401.32      4.65 o 
   2   3   8     2283.27     2268.92     19.89 o 
   3   3   8       57.59       49.33      3.43 o 
   4   3   8      110.56      141.48      4.81 o 
   5   3   8      389.57      392.12      8.74 o 
   6   3   8      913.98      895.66     12.76 o 
   7   3   8      190.61      221.14      8.54 o 
   8   3   8      324.46      293.82     13.28 o 
   9   3   8       38.41       27.61     10.44 o 
   0   4   8        3.08        7.36      3.89 o 
   1   4   8      574.16      545.37      7.93 o 
   2   4   8       27.79       35.69      2.72 o 
   3   4   8      835.16      828.85      9.15 o 
   4   4   8     1317.28     1262.09     19.98 o 
   5   4   8       71.29       58.84      4.48 o 
   6   4   8     1530.62     1543.31     17.94 o 
   7   4   8       44.77       44.07     10.08 o 
   8   4   8       53.82       52.96      7.13 o 
   9   4   8       87.16       65.87     12.42 o 
   1   5   8      921.36      957.76      9.38 o 
   2   5   8      386.23      380.19      7.73 o 
   3   5   8       60.55       43.02      3.46 o 
   4   5   8      191.42      240.92      6.14 o 
   5   5   8       95.55      100.16      5.44 o 
   6   5   8      181.04      188.00      9.61 o 
   7   5   8       36.83       43.58      5.79 o 
   8   5   8       19.02       23.01      7.46 o 
   9   5   8       60.75       67.42     11.09 o 
   0   6   8     2735.16     2666.45     31.76 o 
   1   6   8     2577.29     2729.22     24.25 o 
   2   6   8       42.43       38.50      5.24 o 
   3   6   8       98.43      104.29      4.55 o 
   4   6   8      675.52      767.20     11.12 o 
   5   6   8     2057.16     1987.99     21.60 o 
   6   6   8      121.37      107.31      7.38 o 
   7   6   8       60.04       75.36      7.75 o 
   8   6   8       23.55       18.37      7.92 o 
   9   6   8        7.60       19.80     11.06 o 
   1   7   8       55.12       35.44      4.39 o 
   2   7   8      152.71      199.70      5.12 o 
   3   7   8      661.56      634.70      9.23 o 
   4   7   8     1318.99     1288.25     15.46 o 
   5   7   8     2471.97     2512.71     27.10 o 
   6   7   8      169.27      166.88      6.70 o 
   7   7   8      212.67      203.98      8.34 o 
   8   7   8       82.43       78.95      8.71 o 
   9   7   8        5.33       24.58     13.54 o 
   0   8   8        8.41       16.32      2.99 o 
   1   8   8      442.99      473.32      8.67 o 
   2   8   8      394.39      405.46      7.19 o 
   3   8   8        0.21        3.48      2.71 o 
   4   8   8     1438.83     1464.17     18.36 o 
   5   8   8        7.53       -5.72      9.90 o 
   6   8   8       30.00       39.37      6.98 o 
   7   8   8      285.20      310.16     12.61 o 
   8   8   8       11.77        3.27     11.07 o 
   1   9   8      585.95      634.40      9.97 o 
   2   9   8       26.18       40.13      4.07 o 
   3   9   8      125.34      133.68      5.50 o 
   4   9   8      392.01      353.56      9.29 o 
   5   9   8      422.12      427.33      9.92 o 
   6   9   8       56.94       48.87      7.71 o 
   7   9   8       21.14       12.87      9.04 o 
   8   9   8       16.74        5.30     11.01 o 
   0  10   8      270.36      243.92      9.43 o 
   1  10   8       54.76       59.73      6.75 o 
   2  10   8      149.37      147.84      5.31 o 
   3  10   8      219.13      201.42      7.29 o 
   4  10   8      434.88      455.69     12.39 o 
   5  10   8      104.45      100.48     12.79 o 
   6  10   8        1.85        5.20      7.33 o 
   7  10   8      128.74      156.99     13.05 o 
   8  10   8        4.36        3.96     11.75 o 
   1  11   8       32.93       44.39      6.96 o 
   2  11   8       27.64       41.01      4.80 o 
   3  11   8      386.38      420.95     11.49 o 
   4  11   8      884.77      937.87     14.25 o 
   5  11   8        9.56       10.99      7.31 o 
   6  11   8       30.53       13.89      5.74 o 
   7  11   8        0.06       -7.44     10.61 o 
   0  12   8        0.51       -2.22      6.81 o 
   1  12   8       40.24       50.52      4.76 o 
   2  12   8        1.73        6.94      5.96 o 
   3  12   8       26.53       45.23      6.66 o 
   4  12   8      838.60      850.47     28.10 o 
   5  12   8      203.95      194.46     15.74 o 
   6  12   8       27.59       20.41     12.22 o 
   7  12   8       76.48       69.72     15.16 o 
   1  13   8      234.44      218.20      7.55 o 
   2  13   8      271.26      291.91      8.15 o 
   3  13   8        0.68       -1.39      6.01 o 
   4  13   8       82.32       62.20      8.18 o 
   5  13   8       67.98       58.91     13.31 o 
   6  13   8       82.67       64.70     15.58 o 
   0  14   8      430.05      427.26     29.12 o 
   1  14   8      216.94      226.75     11.68 o 
   2  14   8      113.84      115.10     10.57 o 
   3  14   8      825.53      846.87     25.11 o 
   4  14   8        4.37       -3.36      9.96 o 
   5  14   8      203.24      179.55     12.83 o 
   1  15   8       14.04        8.53      8.79 o 
   2  15   8       14.55       19.12     12.11 o 
   3  15   8        4.67        3.61      7.49 o 
   4  15   8      137.82      136.75     17.84 o 
   5  15   8       12.88       38.78     18.59 o 
   0  16   8      502.13      518.67     27.15 o 
   1  16   8       27.97       50.31     21.43 o 
   2  16   8        0.10       16.02     15.79 o 
   3  16   8       31.23       36.81     12.51 o 
   1  17   8      123.08      124.76     24.33 o 
   2  17   8        1.11      -14.67     19.57 o 
   1   1   9     2994.39     2997.16     27.46 o 
   2   1   9       81.23       87.92      3.38 o 
   3   1   9      348.51      349.72      5.38 o 
   4   1   9       66.61       68.24      6.45 o 
   5   1   9      272.92      241.43      6.39 o 
   6   1   9       10.26        1.82      5.66 o 
   7   1   9      268.41      247.92     11.31 o 
   8   1   9        0.56        6.66      7.02 o 
   9   1   9       10.11       14.30     14.14 o 
   0   2   9     2828.08     2633.84     46.43 o 
   1   2   9      923.62      939.10     10.78 o 
   2   2   9     4893.71     5200.25     46.08 o 
   3   2   9      334.72      340.12      9.35 o 
   4   2   9        6.72       -4.24      4.24 o 
   5   2   9       47.11       36.76      4.64 o 
   6   2   9     3069.62     3046.77     31.03 o 
   7   2   9      574.54      587.25     13.43 o 
   8   2   9       69.34       53.88      7.49 o 
   9   2   9        3.85       -9.00      9.00 o 
   1   3   9     2031.85     2189.64     21.94 o 
   3   3   9       11.33        9.61      2.90 o 
   4   3   9      480.57      456.69     10.32 o 
   5   3   9     2845.47     2807.03     28.49 o 
   6   3   9     3584.15     3687.60     37.12 o 
   7   3   9      172.03      183.80      9.19 o 
   8   3   9      135.39      134.59     11.00 o 
   9   3   9        0.31      -10.16     10.16 o 
   0   4   9      103.36      153.24      6.48 o 
   1   4   9     1074.22     1198.59     10.83 o 
   2   4   9      220.25      178.78      3.88 o 
   3   4   9       22.29       16.96      2.82 o 
   4   4   9        7.53       13.60      4.36 o 
   5   4   9      641.96      586.54      9.83 o 
   6   4   9        2.04        3.50      6.15 o 
   7   4   9      616.64      634.86     15.52 o 
   8   4   9       70.01       86.56     10.27 o 
   9   4   9       32.32       31.35     10.82 o 
   1   5   9      591.52      593.41      6.77 o 
   2   5   9      360.10      300.78      4.96 o 
   3   5   9      218.38      213.93      5.47 o 
   4   5   9        1.88       10.40      3.62 o 
   5   5   9     2689.73     2754.23     27.87 o 
   6   5   9      304.70      326.77      8.79 o 
   7   5   9       79.04      107.75      9.38 o 
   8   5   9        1.21       -4.84      9.78 o 
   9   5   9       27.93       22.88     11.97 o 
   0   6   9      148.93      196.26      4.88 o 
   1   6   9      234.49      233.98      4.52 o 
   2   6   9       21.54       23.89      4.80 o 
   3   6   9       30.05       25.00      4.24 o 
   4   6   9      128.18      127.37      7.36 o 
   5   6   9      221.85      227.74      6.88 o 
   6   6   9       52.78       44.44      5.92 o 
   7   6   9      466.79      450.41     16.73 o 
   8   6   9       46.87       49.02      9.67 o 
   9   6   9       21.32       59.23     12.57 o 
   1   7   9        6.13        1.55      3.75 o 
   2   7   9      121.14      152.85      4.84 o 
   3   7   9       23.70       25.95      4.18 o 
   4   7   9       26.63       31.03      6.64 o 
   5   7   9     1015.37     1011.18     13.14 o 
   6   7   9      160.81      168.10      9.57 o 
   7   7   9        4.30        9.11      8.12 o 
   8   7   9        0.13        5.62      8.32 o 
   0   8   9      408.33      444.37      9.19 o 
   1   8   9        7.86       27.01      5.07 o 
   2   8   9        3.25       -3.31      3.31 o 
   3   8   9      194.40      178.83      5.85 o 
   4   8   9        8.45        9.72      5.48 o 
   5   8   9      164.08      153.99      7.07 o 
   6   8   9        1.01       13.33      6.87 o 
   7   8   9       72.64       76.33      7.70 o 
   8   8   9       63.87       36.83     12.02 o 
   1   9   9      135.50      137.05      5.45 o 
   2   9   9      451.76      459.62      7.64 o 
   3   9   9       47.96       36.46      5.04 o 
   4   9   9     3361.40     3479.64     35.47 o 
   5   9   9        6.11       -3.80      7.93 o 
   6   9   9      323.28      312.61      9.53 o 
   7   9   9       22.17       28.33      9.87 o 
   8   9   9       52.42       56.66     11.91 o 
   0  10   9      973.21     1073.87     22.51 o 
   1  10   9       18.04       22.04      6.40 o 
   2  10   9        4.75        2.97      6.61 o 
   3  10   9        3.15        0.88      4.70 o 
   4  10   9     1386.43     1392.53     23.80 o 
   5  10   9        0.00       -1.89      4.62 o 
   6  10   9       71.04       76.61      9.16 o 
   7  10   9       98.33       97.94     11.88 o 
   1  11   9     1032.90     1003.87     13.89 o 
   2  11   9      182.53      186.97     13.90 o 
   3  11   9      145.00      159.67     11.23 o 
   4  11   9       25.12       28.39      6.14 o 
   5  11   9      118.79      115.40      6.50 o 
   6  11   9        2.66       12.23      6.30 o 
   7  11   9      105.52      104.93     19.39 o 
   0  12   9        2.78       -7.04      7.04 o 
   1  12   9       26.25       23.78      6.03 o 
   2  12   9        0.09       10.22      6.09 o 
   3  12   9       20.71       16.29      6.23 o 
   4  12   9       61.26       64.74      7.75 o 
   5  12   9      136.76      122.66      9.08 o 
   6  12   9        0.54      -11.98     14.71 o 
   1  13   9      235.68      235.34      8.85 o 
   2  13   9      141.32      154.01      7.15 o 
   3  13   9        2.70       -1.52      6.95 o 
   4  13   9       34.27       28.73      7.76 o 
   5  13   9       14.99       28.55     11.19 o 
   6  13   9        3.27        5.61     13.83 o 
   0  14   9      166.96      135.56      8.77 o 
   1  14   9        3.71        2.93      6.18 o 
   2  14   9        3.81        1.85      5.96 o 
   3  14   9       19.01       11.45     10.11 o 
   4  14   9      949.54      927.72     21.62 o 
   5  14   9      121.25      128.11     11.32 o 
   1  15   9       11.72        2.57      8.24 o 
   2  15   9      344.01      356.56     11.56 o 
   3  15   9        1.48        1.17      8.11 o 
   4  15   9       27.91       21.81     10.56 o 
   0  16   9        7.08      -16.09     16.09 o 
   1  16   9        1.75        3.88     11.07 o 
   2  16   9      147.71      137.93     12.88 o 
   3  16   9       62.83       59.98     14.03 o 
   1  17   9       67.64       58.78     22.52 o 
   0   0  10     3091.50     2892.02     58.57 o 
   1   0  10       14.26       10.95      3.60 o 
   2   0  10      487.72      721.50     10.77 o 
   3   0  10     1463.62     1394.62     18.75 o 
   4   0  10      308.42      266.99     11.03 o 
   5   0  10      311.59      267.65      9.58 o 
   6   0  10     1023.19     1061.04     21.33 o 
   7   0  10     4565.72     4730.03     71.46 o 
   8   0  10       39.62       70.86     11.65 o 
   9   0  10        3.71       -8.03     15.43 o 
   1   1  10     5126.55     5009.22     44.52 o 
   2   1  10       74.20       77.31      2.67 o 
   3   1  10     2545.40     2906.89     25.28 o 
   4   1  10      317.25      299.24      6.15 o 
   5   1  10      108.09      110.43      8.92 o 
   6   1  10       20.60       16.00      5.32 o 
   7   1  10      824.31      817.81     18.74 o 
   8   1  10      267.82      266.14     12.18 o 
   9   1  10       63.21       63.57     11.74 o 
   0   2  10      843.72      844.32     14.91 o 
   1   2  10      689.14      747.80      9.59 o 
   2   2  10     1172.11     1240.80     12.27 o 
   3   2  10     3008.02     3224.90     29.25 o 
   4   2  10      124.11       96.93      4.23 o 
   5   2  10      282.01      300.16     10.62 o 
   6   2  10      309.45      306.29      7.44 o 
   7   2  10      493.37      487.94     10.99 o 
   8   2  10      127.61      111.72      8.16 o 
   9   2  10       12.67        5.70      9.45 o 
   1   3  10     2382.06     2655.90     26.68 o 
   2   3  10        0.88        1.56      2.24 o 
   3   3  10     1157.52     1276.85     13.16 o 
   4   3  10       95.03      100.50      5.90 o 
   5   3  10      527.27      540.02      8.93 o 
   6   3  10       46.69       53.88      8.49 o 
   7   3  10      507.49      561.39     13.59 o 
   8   3  10        0.81        0.83      7.27 o 
   9   3  10        5.93       27.30     10.21 o 
   0   4  10      184.09      175.55      6.24 o 
   1   4  10      115.73       98.63      2.13 o 
   2   4  10      129.32       98.22      3.44 o 
   3   4  10     1432.92     1523.45     14.81 o 
   4   4  10      144.77      183.10      5.55 o 
   5   4  10     1251.89     1327.75     17.46 o 
   6   4  10        0.21       -4.70      5.96 o 
   7   4  10        0.63        4.46      6.08 o 
   8   4  10      107.91      118.13      8.83 o 
   9   4  10        1.76       14.29     10.53 o 
   1   5  10      572.95      644.93      8.98 o 
   2   5  10       50.98       83.52      3.26 o 
   3   5  10       12.12        9.40      3.29 o 
   4   5  10      151.22      169.17      4.82 o 
   5   5  10     1803.21     1809.41     26.91 o 
   6   5  10      417.65      446.92     17.34 o 
   7   5  10       59.51       50.90      7.25 o 
   8   5  10        0.39       -7.66      7.66 o 
   9   5  10       32.60       22.42     13.27 o 
   0   6  10     3707.32     3683.91     57.11 o 
   1   6  10      663.10      660.36      9.10 o 
   2   6  10        0.60       -1.25      3.02 o 
   3   6  10        0.78        1.79      2.72 o 
   4   6  10      424.30      367.20      6.74 o 
   5   6  10     2838.58     2872.02     33.23 o 
   6   6  10       76.79       90.50      8.00 o 
   7   6  10       53.88       39.73      7.01 o 
   8   6  10      134.42      126.67     11.04 o 
   1   7  10      209.60      229.99      5.68 o 
   2   7  10       50.96       40.64      5.17 o 
   3   7  10        0.39        5.80      3.35 o 
   4   7  10      825.43      826.42     14.20 o 
   5   7  10        0.19       -5.83      7.75 o 
   6   7  10      144.79      155.04      7.15 o 
   7   7  10        8.21       13.87      5.99 o 
   8   7  10       30.20       25.73      8.93 o 
   0   8  10      731.30      666.48     13.00 o 
   1   8  10       61.01       98.08      4.55 o 
   2   8  10      130.14      126.42      5.10 o 
   3   8  10      318.90      327.60      8.42 o 
   4   8  10       18.46       21.44      4.46 o 
   5   8  10      143.28      157.13      7.10 o 
   6   8  10        0.11       -3.20      8.18 o 
   7   8  10       11.53        5.94      8.70 o 
   8   8  10        0.42       -6.17     12.45 o 
   1   9  10      569.68      622.84     15.68 o 
   2   9  10       14.45       18.49      4.80 o 
   3   9  10       27.26       32.48      6.15 o 
   4   9  10       44.41       39.47      7.85 o 
   5   9  10       67.72       69.14      6.01 o 
   6   9  10       76.61       65.64      7.20 o 
   7   9  10        1.11       11.19     10.21 o 
   8   9  10       63.82       81.70     13.10 o 
   0  10  10      186.22      237.06     10.57 o 
   1  10  10      235.90      246.47      6.66 o 
   2  10  10      244.37      263.58      6.65 o 
   3  10  10      120.45      118.28      6.25 o 
   4  10  10       53.26       51.99      7.57 o 
   5  10  10       15.82        8.93      9.90 o 
   6  10  10       19.14        8.11      6.47 o 
   7  10  10       41.48       38.91     10.98 o 
   1  11  10      313.45      331.86      7.56 o 
   2  11  10       60.98       65.53      5.90 o 
   3  11  10        1.87       -4.21      5.57 o 
   4  11  10       13.74        3.90      7.13 o 
   5  11  10       30.04       29.07      5.99 o 
   6  11  10        8.11       10.40      7.01 o 
   7  11  10        0.09       18.39     16.90 o 
   0  12  10       39.47       42.43     17.47 o 
   1  12  10        2.43       10.48      5.47 o 
   2  12  10        0.66        6.14      5.25 o 
   3  12  10      384.16      390.22      9.41 o 
   4  12  10      109.69      113.93     10.46 o 
   5  12  10      108.40      102.69      9.65 o 
   6  12  10        0.95       -5.27     10.57 o 
   1  13  10        3.58        5.62      5.43 o 
   2  13  10      190.14      186.52      8.65 o 
   3  13  10      203.06      174.54      8.48 o 
   4  13  10       12.60        3.41      7.73 o 
   5  13  10      459.79      433.41     14.73 o 
   6  13  10      115.65      126.61     15.43 o 
   0  14  10        8.38        2.54      7.29 o 
   1  14  10        1.60        3.12      6.65 o 
   2  14  10        1.34        7.65      6.40 o 
   3  14  10       25.05       33.34      8.16 o 
   4  14  10      430.78      424.47     16.69 o 
   5  14  10      191.43      171.16     13.35 o 
   1  15  10        9.17        6.93      8.12 o 
   2  15  10       13.65       17.21      8.57 o 
   3  15  10        9.17       15.62     10.61 o 
   4  15  10       11.16        9.37     12.36 o 
   0  16  10       40.65       53.62     15.99 o 
   1  16  10       87.99      110.05     16.20 o 
   2  16  10       59.89       68.62     15.00 o 
   3  16  10       49.41       39.63     13.90 o 
   1   1  11       25.58       22.46      1.74 o 
   2   1  11        1.94        2.09      2.08 o 
   3   1  11       70.03       90.70      3.87 o 
   4   1  11        4.42        5.11      3.21 o 
   5   1  11      148.12      152.19      7.68 o 
   6   1  11     1629.41     1707.78     30.61 o 
   7   1  11       14.18       12.80      7.21 o 
   8   1  11        7.60       12.73      7.43 o 
   9   1  11       13.03       -2.89     11.87 o 
   0   2  11     4319.08     4141.46     60.59 o 
   1   2  11      464.07      448.79      6.56 o 
   2   2  11       33.07       59.24      5.17 o 
   3   2  11      668.34      796.72     11.61 o 
   4   2  11      513.91      523.11     10.59 o 
   5   2  11       95.68       94.15      4.78 o 
   6   2  11      459.74      494.44     14.82 o 
   7   2  11      565.47      561.39     11.66 o 
   8   2  11       13.80       13.42      7.57 o 
   9   2  11       68.49       93.35     11.01 o 
   1   3  11     1939.05     2046.63     20.28 o 
   2   3  11        6.38        6.67      2.33 o 
   3   3  11       11.40       17.05      3.00 o 
   4   3  11        2.03        4.75      3.81 o 
   5   3  11        5.75       12.11      4.36 o 
   6   3  11      841.54      889.37     14.70 o 
   7   3  11      454.97      449.91     12.87 o 
   8   3  11       85.29       86.64      8.85 o 
   9   3  11        0.06       11.56     11.93 o 
   0   4  11     2332.93     2327.96     34.20 o 
   1   4  11     1097.56     1205.29     19.06 o 
   2   4  11      931.19      993.70     11.30 o 
   3   4  11        1.61        2.02      4.43 o 
   4   4  11      685.60      663.44      8.88 o 
   5   4  11     1878.92     2024.33     34.68 o 
   6   4  11      839.60      876.87     12.52 o 
   7   4  11      411.08      393.28     10.07 o 
   8   4  11        0.65       -3.66      8.38 o 
   9   4  11        0.41      -13.22     13.22 o 
   1   5  11        4.90        0.95      2.03 o 
   2   5  11        2.21        1.28      3.08 o 
   3   5  11      137.90      171.93      4.50 o 
   4   5  11       22.00       19.03      4.06 o 
   5   5  11     2002.14     2011.37     21.73 o 
   6   5  11      489.67      499.19     12.36 o 
   7   5  11       79.73       97.35      9.08 o 
   8   5  11      109.32       98.40     10.27 o 
   0   6  11       92.70       85.81      4.48 o 
   1   6  11      189.12      223.75      5.83 o 
   2   6  11       32.55       37.48      4.06 o 
   3   6  11      413.36      407.93      9.72 o 
   4   6  11      191.29      192.57      6.27 o 
   5   6  11      326.53      328.51      8.73 o 
   6   6  11       38.37       33.64      5.49 o 
   7   6  11       47.85       51.38      6.71 o 
   8   6  11        3.56        0.82      9.07 o 
   1   7  11        0.12        9.01      3.86 o 
   2   7  11      263.25      274.59      6.83 o 
   3   7  11      237.87      232.72      5.78 o 
   4   7  11      127.62      117.80      7.26 o 
   5   7  11      683.41      717.56     20.56 o 
   6   7  11      358.94      340.04     10.21 o 
   7   7  11        5.46        0.07      7.44 o 
   8   7  11        0.53        3.11     10.34 o 
   0   8  11       30.58       26.40      3.64 o 
   1   8  11        9.22       15.48      3.92 o 
   2   8  11        6.07       13.37      3.62 o 
   3   8  11      109.26      123.56      8.67 o 
   4   8  11     1188.65     1218.72     15.45 o 
   5   8  11        2.50       -1.53      4.79 o 
   6   8  11        0.03       -0.69      6.14 o 
   7   8  11        0.11       -4.25      8.46 o 
   8   8  11      389.93      452.72     26.19 o 
   1   9  11      191.59      186.96      5.50 o 
   2   9  11        0.48       -0.75      4.29 o 
   3   9  11        0.23       -2.17      4.57 o 
   4   9  11       62.76       57.71      6.87 o 
   5   9  11      364.99      403.62      9.31 o 
   6   9  11       98.35      114.35     14.31 o 
   7   9  11      374.67      376.97     16.23 o 
   0  10  11      628.29      595.27     15.66 o 
   1  10  11      524.67      520.75     10.02 o 
   2  10  11       56.81       58.80      7.69 o 
   3  10  11     1415.92     1444.49     21.30 o 
   4  10  11       13.31       22.68      4.95 o 
   5  10  11      106.18      117.11      6.34 o 
   6  10  11       12.41        5.59      6.55 o 
   7  10  11       51.52       31.69     14.75 o 
   1  11  11        0.14       -4.99      4.99 o 
   2  11  11       22.21       16.13      5.06 o 
   3  11  11        5.44        2.25      5.27 o 
   4  11  11     1301.51     1338.67     19.28 o 
   5  11  11        0.15       -0.57      5.36 o 
   6  11  11        7.07       -8.30      8.30 o 
   7  11  11       58.68       52.53     14.38 o 
   0  12  11      548.13      556.19     15.20 o 
   1  12  11        0.73       -1.87      6.20 o 
   2  12  11       78.90      104.24      6.46 o 
   3  12  11       83.12       78.70      9.83 o 
   4  12  11      210.67      186.52     10.33 o 
   5  12  11        1.17       -7.56      7.56 o 
   6  12  11        4.39      -10.54     10.54 o 
   1  13  11       62.18       59.43      6.35 o 
   2  13  11        6.93       17.62      6.51 o 
   3  13  11        1.44        3.60      8.36 o 
   4  13  11       26.48       22.91      7.80 o 
   5  13  11        0.54       -6.91     10.15 o 
   0  14  11       16.52       17.29      9.33 o 
   1  14  11      103.15      107.96      6.92 o 
   2  14  11       61.29       63.60      8.10 o 
   3  14  11       95.93       76.96     12.67 o 
   4  14  11      160.42      152.89     10.87 o 
   5  14  11       37.39       16.32     13.27 o 
   1  15  11       66.74       74.56      8.99 o 
   2  15  11       11.22       -2.25     12.46 o 
   3  15  11      172.88      145.40     14.94 o 
   4  15  11       11.43        6.46     14.73 o 
   0  16  11      116.65      135.55     21.96 o 
   1  16  11       24.16       29.54     16.07 o 
   2  16  11        5.17        9.27     17.87 o 
   0   0  12     2829.38     3053.41     62.47 o 
   1   0  12      142.84      129.87      4.91 o 
   2   0  12     1282.19     1444.11     30.98 o 
   3   0  12     2477.29     2744.97     33.81 o 
   4   0  12      122.84      100.86      6.58 o 
   5   0  12      659.22      675.66     20.66 o 
   6   0  12       91.80       94.43     10.20 o 
   7   0  12     2391.42     2546.13     43.34 o 
   8   0  12      249.91      250.45     15.22 o 
   9   0  12      242.67      211.30     19.80 o 
   1   1  12      799.80      872.35      9.61 o 
   2   1  12     1575.28     1679.04     19.73 o 
   3   1  12     1655.53     1753.37     17.35 o 
   4   1  12      128.08      126.25      4.12 o 
   5   1  12      563.49      632.07      9.12 o 
   6   1  12      619.37      641.11     11.44 o 
   7   1  12      370.83      390.19     10.02 o 
   8   1  12      766.17      750.05     16.18 o 
   9   1  12       26.76       23.45     12.09 o 
   0   2  12      693.90      684.98     14.07 o 
   1   2  12      721.93      743.93      9.66 o 
   2   2  12      201.99      204.94      5.66 o 
   3   2  12      373.15      343.80      5.67 o 
   4   2  12       11.65       12.60      3.96 o 
   5   2  12       12.38       25.64      4.49 o 
   6   2  12      855.44      898.18     13.29 o 
   7   2  12      216.27      248.67     10.45 o 
   8   2  12      256.37      259.65     15.44 o 
   9   2  12      230.40      246.61     14.27 o 
   1   3  12       44.59       39.87      2.70 o 
   2   3  12        6.99        8.08      2.17 o 
   3   3  12       46.20       52.40      3.87 o 
   4   3  12       61.89       49.29      6.69 o 
   5   3  12      447.62      454.12      8.85 o 
   6   3  12       39.90       31.94      6.31 o 
   7   3  12      657.52      641.94     14.35 o 
   8   3  12        7.94       12.01      7.09 o 
   9   3  12       21.47       11.15     15.77 o 
   0   4  12      287.59      397.45     12.16 o 
   1   4  12      655.71      724.16     11.04 o 
   2   4  12       99.22      101.71      4.78 o 
   3   4  12       31.87       27.78      3.08 o 
   4   4  12       24.78       18.77      3.61 o 
   5   4  12     1043.88     1074.90     13.24 o 
   6   4  12      755.74      790.14     12.79 o 
   7   4  12      272.48      334.36     10.56 o 
   8   4  12       97.57       93.00     11.38 o 
   1   5  12      164.71      164.07      9.43 o 
   2   5  12       30.88       46.81      2.31 o 
   3   5  12      295.92      346.73      6.69 o 
   4   5  12       27.86       22.82      4.62 o 
   5   5  12      662.57      652.42      9.96 o 
   6   5  12       12.17       14.05      5.93 o 
   7   5  12       14.28        9.49      6.38 o 
   8   5  12       67.13       59.08      9.90 o 
   0   6  12     2550.22     2643.86     35.18 o 
   1   6  12      521.54      473.16      6.55 o 
   2   6  12       97.05       99.62      4.18 o 
   3   6  12      301.52      282.71     10.15 o 
   4   6  12      502.94      537.88      7.96 o 
   5   6  12       29.42       17.99      4.54 o 
   6   6  12       33.57       40.94      5.59 o 
   7   6  12       29.34       24.71      6.81 o 
   8   6  12       29.78       24.27     11.64 o 
   1   7  12       95.72      104.11      3.62 o 
   2   7  12        5.68        5.00      3.57 o 
   3   7  12      316.91      295.53      6.40 o 
   4   7  12      365.60      377.00     12.24 o 
   5   7  12       18.66       18.23      4.22 o 
   6   7  12       28.17       20.05      5.05 o 
   7   7  12      155.74      152.51     10.45 o 
   8   7  12       83.48       68.66     12.81 o 
   0   8  12      836.91      842.62     14.41 o 
   1   8  12      867.96      896.30     12.24 o 
   2   8  12       41.05       56.65      8.06 o 
   3   8  12      141.31      139.04      5.82 o 
   4   8  12     1514.19     1545.87     20.60 o 
   5   8  12      488.99      496.35     12.34 o 
   6   8  12       11.87        5.50      5.73 o 
   7   8  12       27.02       63.38     10.17 o 
   1   9  12       86.95      104.35      8.61 o 
   2   9  12       45.72       53.50      6.18 o 
   3   9  12     1068.32     1060.47     13.62 o 
   4   9  12        8.73        1.60      7.93 o 
   5   9  12      255.41      274.41     10.15 o 
   6   9  12       21.61       18.61      6.34 o 
   7   9  12       31.41       28.08     12.04 o 
   0  10  12       16.53       24.50      6.26 o 
   1  10  12       17.48       25.12      7.91 o 
   2  10  12      129.73      116.58      6.64 o 
   3  10  12       22.04       19.88      4.36 o 
   4  10  12      103.23      122.20      6.69 o 
   5  10  12       13.34        8.82      4.51 o 
   6  10  12        0.63       -2.52      7.13 o 
   7  10  12       15.35       -1.22     11.92 o 
   1  11  12       21.56       12.20      4.90 o 
   2  11  12      192.59      192.78      9.04 o 
   3  11  12       77.85       72.22      6.35 o 
   4  11  12     1120.28     1123.94     17.36 o 
   5  11  12       14.17       10.99      5.88 o 
   6  11  12        0.02       -5.12      8.63 o 
   0  12  12       68.13       49.66      7.81 o 
   1  12  12      233.80      246.21      7.09 o 
   2  12  12       29.88       25.90      6.76 o 
   3  12  12     1472.94     1566.36     21.65 o 
   4  12  12      133.36      118.73      8.77 o 
   5  12  12      369.05      394.83     13.92 o 
   6  12  12        5.51       15.38     11.84 o 
   1  13  12       24.11       22.42      6.89 o 
   2  13  12       52.97       66.07      9.81 o 
   3  13  12      322.19      340.73     11.99 o 
   4  13  12      373.61      371.10     13.01 o 
   5  13  12        0.56       -9.20      9.20 o 
   0  14  12      949.57      930.33     28.00 o 
   1  14  12        0.56       10.70      7.71 o 
   2  14  12        1.59       12.29      6.75 o 
   3  14  12       18.95       32.66      8.73 o 
   4  14  12        1.38        2.84     13.78 o 
   1  15  12       22.18       23.29      8.39 o 
   2  15  12       11.87        9.23     13.90 o 
   3  15  12        8.27       -3.36     15.93 o 
   0  16  12      263.20      217.21     24.71 o 
   1  16  12        0.09        7.19     20.24 o 
   1   1  13      938.53      951.63     20.48 o 
   2   1  13        0.11       -2.45      2.45 o 
   3   1  13      802.63      863.42     10.50 o 
   4   1  13        7.59       10.47      5.53 o 
   5   1  13      417.66      403.44     11.07 o 
   6   1  13        0.70        3.41      5.21 o 
   7   1  13      114.44      137.16     10.44 o 
   8   1  13        4.54       20.18     11.01 o 
   0   2  13       12.29        6.51      4.25 o 
   1   2  13        7.70       18.26      2.88 o 
   2   2  13     1036.29     1126.52     12.95 o 
   3   2  13       66.33       65.81      4.24 o 
   4   2  13        8.81       13.19      4.81 o 
   5   2  13      104.26      119.90      5.41 o 
   6   2  13      294.96      274.33      7.63 o 
   7   2  13        0.56       10.92      6.34 o 
   8   2  13       27.60       34.94     10.16 o 
   1   3  13        0.36        1.72      3.54 o 
   2   3  13       58.38       56.11      4.12 o 
   3   3  13     2461.19     2526.49     24.41 o 
   4   3  13       10.23       20.92      3.92 o 
   5   3  13        0.06        2.31      4.56 o 
   6   3  13       62.89       62.30      5.63 o 
   7   3  13        1.84        2.53      6.94 o 
   8   3  13      353.49      324.03     12.06 o 
   0   4  13     1068.37     1072.81     27.08 o 
   1   4  13       26.11       28.06      2.68 o 
   2   4  13        5.57        5.41      4.57 o 
   3   4  13       18.95       24.14      4.11 o 
   4   4  13      225.61      234.43      8.58 o 
   5   4  13      114.63      117.95      5.24 o 
   6   4  13       76.71       92.40      6.42 o 
   7   4  13      116.87      134.12     10.21 o 
   8   4  13       78.97       85.02     10.53 o 
   1   5  13      137.52      129.21      5.79 o 
   2   5  13      871.34      910.80     12.31 o 
   3   5  13     1127.54     1164.70     19.98 o 
   4   5  13      147.21      169.96      8.31 o 
   5   5  13        0.68       -0.89      4.76 o 
   6   5  13      160.60      155.07      6.70 o 
   7   5  13      179.01      189.19      7.51 o 
   8   5  13      112.67      123.83     10.45 o 
   0   6  13     1035.49     1167.80     16.17 o 
   1   6  13      388.57      410.01     15.71 o 
   2   6  13       99.34      107.95      2.92 o 
   3   6  13      720.81      759.06     14.20 o 
   4   6  13      988.14     1068.04     14.16 o 
   5   6  13      175.42      188.38     12.05 o 
   6   6  13        6.33       -4.40      5.04 o 
   7   6  13      119.78      102.11      7.03 o 
   8   6  13       72.37       38.52     10.55 o 
   1   7  13      499.76      484.30      7.16 o 
   2   7  13      208.73      206.89      6.51 o 
   3   7  13      656.34      741.06     13.04 o 
   4   7  13       57.98       62.52      4.12 o 
   5   7  13      116.39      110.31      5.15 o 
   6   7  13      178.44      167.60      6.75 o 
   7   7  13      252.24      257.40     10.02 o 
   8   7  13        0.01       -8.35     12.84 o 
   0   8  13      952.21      959.71     17.60 o 
   1   8  13      112.70      115.90      5.48 o 
   2   8  13      184.48      181.48      5.65 o 
   3   8  13        5.42       10.61      4.32 o 
   4   8  13     1746.97     1789.17     20.52 o 
   5   8  13       51.02       53.24      5.67 o 
   6   8  13       25.39       30.85      9.21 o 
   7   8  13      102.61       77.93      9.30 o 
   1   9  13      501.44      509.32     10.76 o 
   2   9  13      161.97      156.26      7.56 o 
   3   9  13     1219.07     1264.52     14.96 o 
   4   9  13      507.90      525.57      9.59 o 
   5   9  13      110.96      119.62      6.06 o 
   6   9  13      100.97      112.83      8.03 o 
   7   9  13        1.86       -8.26     11.23 o 
   0  10  13       46.35       34.37      6.10 o 
   1  10  13       48.57       52.27      4.19 o 
   2  10  13      547.20      540.61      9.33 o 
   3  10  13      197.87      179.30      6.21 o 
   4  10  13      224.74      235.62      9.96 o 
   5  10  13       29.22       26.77      6.19 o 
   6  10  13       71.27       54.44      9.90 o 
   1  11  13       74.96       74.95      8.24 o 
   2  11  13       22.29       19.04      5.47 o 
   3  11  13      918.12      958.38     23.92 o 
   4  11  13        0.02        2.66      7.45 o 
   5  11  13       25.86       14.00      6.66 o 
   6  11  13        2.73       -4.57     10.52 o 
   0  12  13        1.44        9.13     13.34 o 
   1  12  13      200.83      182.62     11.05 o 
   2  12  13      434.05      458.10     10.84 o 
   3  12  13      230.05      215.32      8.15 o 
   4  12  13      621.45      630.60     14.03 o 
   5  12  13       91.58       98.49     10.37 o 
   1  13  13       36.22       30.57      6.22 o 
   2  13  13       12.86       12.65      7.75 o 
   3  13  13      891.02      891.90     22.63 o 
   4  13  13        8.37       21.43     12.36 o 
   5  13  13      173.93      118.53     12.79 o 
   0  14  13        0.79        8.31     12.95 o 
   1  14  13      154.87      142.98     10.08 o 
   2  14  13       25.91       30.02      8.79 o 
   3  14  13        0.01       11.73      9.05 o 
   4  14  13      445.97      402.96     17.79 o 
   1  15  13        0.68        1.82      9.96 o 
   2  15  13      192.76      161.21     16.42 o 
   3  15  13       11.57        1.93     13.47 o 
   0   0  14      323.48      324.03     35.14 o 
   1   0  14      458.75      524.60     22.73 o 
   2   0  14      756.92      662.63     12.65 o 
   3   0  14       22.66       35.16      5.07 o 
   4   0  14       81.15       54.26      8.08 o 
   5   0  14      290.70      279.06      9.17 o 
   6   0  14      204.67      225.11     14.28 o 
   7   0  14      510.61      460.57     15.43 o 
   8   0  14      267.27      307.02     20.67 o 
   1   1  14      431.03      487.19      7.32 o 
   2   1  14       68.26       82.67      7.93 o 
   3   1  14      595.38      574.05      8.85 o 
   4   1  14       43.27       39.37      5.90 o 
   5   1  14      646.51      633.92     11.51 o 
   6   1  14       13.77       10.95      7.76 o 
   7   1  14       38.23       45.41      6.88 o 
   8   1  14      916.16      945.92     35.70 o 
   0   2  14      432.65      405.54      9.61 o 
   1   2  14       10.53       37.54      4.95 o 
   2   2  14      559.34      621.87     12.81 o 
   3   2  14        2.68        3.73      2.87 o 
   4   2  14      151.74      130.82      4.95 o 
   5   2  14      236.11      248.73      6.87 o 
   6   2  14      158.03      170.15      7.66 o 
   7   2  14      277.86      270.40     11.90 o 
   8   2  14      173.52      171.76     15.98 o 
   1   3  14       36.99       40.61      2.86 o 
   2   3  14      207.80      217.49      5.80 o 
   3   3  14        0.53       -2.28      4.92 o 
   4   3  14        1.00        2.24      3.03 o 
   5   3  14        1.54        0.14      5.96 o 
   6   3  14        1.12        9.75      5.67 o 
   7   3  14      387.15      428.34     13.85 o 
   8   3  14        1.21       -0.49      9.17 o 
   0   4  14      121.86      115.57      6.75 o 
   1   4  14      115.30      123.33      5.52 o 
   2   4  14      376.92      412.09      8.72 o 
   3   4  14       11.43       14.04      2.99 o 
   4   4  14       46.66       68.97      7.07 o 
   5   4  14      175.61      178.44      6.45 o 
   6   4  14       38.39       32.05      5.33 o 
   7   4  14        1.27       -6.62      6.62 o 
   8   4  14      193.03      195.26     14.88 o 
   1   5  14       13.80       22.99      2.81 o 
   2   5  14       51.68       52.59      7.08 o 
   3   5  14        2.13       -3.11      4.07 o 
   4   5  14       57.09       70.28      4.49 o 
   5   5  14       85.83       99.70      7.07 o 
   6   5  14       25.87       25.73      7.04 o 
   7   5  14      336.00      336.06      9.63 o 
   8   5  14       32.41       25.12     10.35 o 
   0   6  14     2190.20     2151.36     32.70 o 
   1   6  14       21.41       28.52      3.87 o 
   2   6  14       71.40       81.39      6.57 o 
   3   6  14       89.28       78.91      3.80 o 
   4   6  14        2.48        6.05      4.92 o 
   5   6  14      417.26      400.56      8.22 o 
   6   6  14      167.86      168.65      7.35 o 
   7   6  14       36.87       37.50      8.73 o 
   8   6  14        5.79       -1.45     11.95 o 
   1   7  14       17.27       17.08      4.75 o 
   2   7  14      577.93      614.24      7.83 o 
   3   7  14       90.56       98.54      8.61 o 
   4   7  14       24.02       20.80      4.30 o 
   5   7  14      104.33       92.39      7.56 o 
   6   7  14       20.60        6.77      5.50 o 
   7   7  14      157.20      147.57     10.84 o 
   0   8  14       68.22       75.54      4.87 o 
   1   8  14      154.28      163.71      4.10 o 
   2   8  14      943.94      965.99     16.30 o 
   3   8  14      403.72      394.82      9.29 o 
   4   8  14        8.49       -0.75      4.44 o 
   5   8  14      387.52      379.83      9.45 o 
   6   8  14       22.84       24.81      6.64 o 
   7   8  14       88.11       51.22      9.90 o 
   1   9  14       62.31       63.53      4.00 o 
   2   9  14       15.42       15.73      5.79 o 
   3   9  14     1318.18     1370.78     16.90 o 
   4   9  14       58.21       59.49      9.16 o 
   5   9  14       85.10       98.69      5.70 o 
   6   9  14       55.66       57.80      7.51 o 
   7   9  14        7.70      -13.13     13.13 o 
   0  10  14        7.53        3.26     12.96 o 
   1  10  14       16.65       11.86      4.57 o 
   2  10  14      787.77      884.52     14.33 o 
   3  10  14      176.30      203.70      6.95 o 
   4  10  14      129.40      128.58      6.47 o 
   5  10  14      140.03      127.32      7.30 o 
   6  10  14       18.40       12.74      8.02 o 
   1  11  14        0.56        5.63      4.05 o 
   2  11  14      554.71      563.45     12.80 o 
   3  11  14       96.09       93.09      6.33 o 
   4  11  14      304.00      319.17      9.37 o 
   5  11  14      203.49      212.61     11.03 o 
   6  11  14        3.06      -13.14     15.33 o 
   0  12  14      102.99      115.54     14.84 o 
   1  12  14      173.17      136.74      6.93 o 
   2  12  14       77.41       89.41      6.88 o 
   3  12  14      147.08      157.97      8.53 o 
   4  12  14        9.96       16.85      9.78 o 
   5  12  14        0.45       -3.37      9.95 o 
   1  13  14        6.48       15.91      9.56 o 
   2  13  14      744.99      709.95     17.28 o 
   3  13  14        0.75       -8.58      8.58 o 
   4  13  14        1.31        5.68      8.80 o 
   0  14  14       52.92       31.55     19.35 o 
   1  14  14        2.19       -0.75     14.27 o 
   2  14  14       18.73       27.23     10.69 o 
   3  14  14       58.54       63.37     15.33 o 
   1  15  14       83.97       80.67     10.92 o 
   2  15  14        0.64        2.44     12.93 o 
   1   1  15        8.41       11.89      3.85 o 
   2   1  15        4.10        9.76      4.74 o 
   3   1  15      102.80      115.98      3.73 o 
   4   1  15      210.93      233.92      5.53 o 
   5   1  15      120.11      102.95      9.48 o 
   6   1  15      734.86      803.55     11.85 o 
   7   1  15      246.08      251.42     12.48 o 
   8   1  15       54.15       54.56     11.97 o 
   0   2  15      582.97      564.00     12.47 o 
   1   2  15       53.95       55.96      4.33 o 
   2   2  15      362.60      366.51      7.15 o 
   3   2  15       11.17       15.17      3.16 o 
   4   2  15        0.16        6.84      5.41 o 
   5   2  15      282.90      278.67      7.13 o 
   6   2  15       82.73       78.40      7.69 o 
   7   2  15      187.58      168.69     10.28 o 
   8   2  15       42.35       61.59     11.74 o 
   1   3  15      657.22      669.35     10.38 o 
   2   3  15      259.30      287.81     11.62 o 
   3   3  15       57.16       51.49      3.25 o 
   4   3  15      161.79      165.05      4.91 o 
   5   3  15      241.01      219.69      9.22 o 
   6   3  15        3.15       10.35      7.20 o 
   7   3  15       17.39       17.59      6.76 o 
   8   3  15       61.64       36.38     11.11 o 
   0   4  15       21.14       21.24      5.29 o 
   1   4  15      851.71      882.41     10.83 o 
   2   4  15      268.43      292.66      7.16 o 
   3   4  15       37.54       42.38      5.05 o 
   4   4  15        3.69        7.56      4.55 o 
   5   4  15       37.86       44.17      5.77 o 
   6   4  15      192.90      157.89      7.03 o 
   7   4  15       15.25       18.93      7.13 o 
   8   4  15      173.76      193.67     14.28 o 
   1   5  15        5.30        8.33      3.12 o 
   2   5  15     1100.92     1110.68     15.78 o 
   3   5  15      417.52      412.10      9.29 o 
   4   5  15      111.48      106.72      8.79 o 
   5   5  15       20.18       20.76      5.29 o 
   6   5  15       93.62      103.59     11.68 o 
   7   5  15       67.78       80.06     11.62 o 
   0   6  15      259.77      249.74     16.29 o 
   1   6  15      143.66      166.41      5.71 o 
   2   6  15      304.96      306.91     13.57 o 
   3   6  15       67.95       72.06      6.03 o 
   4   6  15       88.87       83.22      8.30 o 
   5   6  15       12.63        7.71      5.05 o 
   6   6  15        3.18        7.16      4.94 o 
   7   6  15       10.26       -4.28      8.55 o 
   1   7  15      173.62      173.96      6.12 o 
   2   7  15      216.04      228.14     10.83 o 
   3   7  15       63.33       54.57      4.38 o 
   4   7  15        5.28        1.76      3.65 o 
   5   7  15       59.70       65.05      6.70 o 
   6   7  15      125.54      123.17      7.50 o 
   7   7  15      199.74      216.13     12.01 o 
   0   8  15      755.60      808.23     18.60 o 
   1   8  15      161.11      162.08      5.89 o 
   2   8  15      149.84      148.39      6.52 o 
   3   8  15      376.13      372.76      8.25 o 
   4   8  15      291.12      291.49     11.38 o 
   5   8  15      173.73      173.47      7.65 o 
   6   8  15        7.50       14.34      7.29 o 
   7   8  15        1.01        1.63      9.69 o 
   1   9  15       67.82       58.74      3.81 o 
   2   9  15     1783.92     1772.60     22.09 o 
   3   9  15       14.06       19.46      5.24 o 
   4   9  15       45.91       38.24      5.06 o 
   5   9  15       36.09       29.20      5.73 o 
   6   9  15      159.38      178.67     11.13 o 
   0  10  15      660.62      706.17     20.60 o 
   1  10  15       21.15       17.88      3.75 o 
   2  10  15      841.30      811.86     19.40 o 
   3  10  15     1010.02     1048.18     14.48 o 
   4  10  15       24.18       21.07      5.07 o 
   5  10  15       14.14       11.73      6.69 o 
   6  10  15       44.90       42.22     12.35 o 
   1  11  15       14.55        3.37      4.29 o 
   2  11  15      538.17      574.29     13.96 o 
   3  11  15      151.84      141.18      9.71 o 
   4  11  15      895.57      841.41     19.19 o 
   5  11  15       16.06        7.98      8.82 o 
   0  12  15      170.91      138.21     15.22 o 
   1  12  15        0.02        4.53      5.10 o 
   2  12  15      715.66      688.52     14.56 o 
   3  12  15      112.52      134.62     14.31 o 
   4  12  15       21.96       25.33      8.30 o 
   5  12  15        9.46       -2.79     10.09 o 
   1  13  15       28.42       24.65      7.82 o 
   2  13  15       25.96       22.86      8.07 o 
   3  13  15      151.51      155.39     17.71 o 
   4  13  15      109.05      120.32     16.88 o 
   0  14  15       36.49       40.67     14.00 o 
   1  14  15       56.72       28.15     10.88 o 
   2  14  15      208.59      196.03     16.05 o 
   3  14  15       56.83       38.84      9.83 o 
   0   0  16      271.28      317.18     16.92 o 
   1   0  16      687.31      719.33     13.90 o 
   2   0  16      352.83      356.30     10.14 o 
   3   0  16       62.44       57.41      6.20 o 
   4   0  16        1.85       -2.26      8.45 o 
   5   0  16      144.46      135.30      9.56 o 
   6   0  16        7.81       21.61      8.49 o 
   7   0  16       31.01       38.59     10.06 o 
   8   0  16      105.64       95.78     18.10 o 
   1   1  16      233.53      252.98      5.56 o 
   2   1  16      144.00      128.25      8.01 o 
   3   1  16      200.60      208.44      8.87 o 
   4   1  16        4.93        7.06      3.57 o 
   5   1  16      431.04      464.10     11.74 o 
   6   1  16        5.46       12.96      5.72 o 
   7   1  16       16.92       10.46      9.04 o 
   8   1  16        0.87        7.92     12.01 o 
   0   2  16      288.21      279.42     13.29 o 
   1   2  16      163.56      171.57      5.40 o 
   2   2  16      439.43      442.45      9.27 o 
   3   2  16      112.58       99.52      4.07 o 
   4   2  16        0.33       -1.33      3.81 o 
   5   2  16      307.85      259.04      7.56 o 
   6   2  16       35.20       37.06      7.38 o 
   7   2  16       14.13       14.44      7.29 o 
   8   2  16       32.94       42.35     13.73 o 
   1   3  16      213.72      233.92      5.07 o 
   2   3  16      274.33      271.39      7.93 o 
   3   3  16       23.19       27.22      5.10 o 
   4   3  16       80.01       54.24      4.31 o 
   5   3  16       91.48       88.80      4.92 o 
   6   3  16      701.72      686.71     11.92 o 
   7   3  16       43.46       30.53      7.01 o 
   0   4  16      266.47      236.40      8.74 o 
   1   4  16       27.58       29.58     10.87 o 
   2   4  16      735.13      837.11     13.33 o 
   3   4  16      188.05      193.24      6.48 o 
   4   4  16       73.90       79.92      5.52 o 
   5   4  16        7.91       18.96      4.90 o 
   6   4  16       87.09       64.37      5.95 o 
   7   4  16       64.72       74.82     10.27 o 
   1   5  16     1215.55     1234.71     17.75 o 
   2   5  16      320.99      307.97     11.66 o 
   3   5  16      477.95      488.78     14.77 o 
   4   5  16      254.12      253.49      6.06 o 
   5   5  16       42.68       29.17      5.55 o 
   6   5  16       12.73        6.17      5.78 o 
   7   5  16        7.80        9.15      8.98 o 
   0   6  16      985.89      976.64     18.67 o 
   1   6  16      822.28      882.78     12.74 o 
   2   6  16     1443.44     1524.62     20.49 o 
   3   6  16       18.68        9.03      5.25 o 
   4   6  16       20.36       31.83      7.50 o 
   5   6  16        0.14        2.91      6.61 o 
   6   6  16       62.08       64.78      6.42 o 
   7   6  16       25.95       23.77      9.14 o 
   1   7  16        0.49       -2.37      4.22 o 
   2   7  16      983.36      923.98     14.13 o 
   3   7  16       84.68       68.21      5.96 o 
   4   7  16      377.46      360.09      7.38 o 
   5   7  16       10.22       12.91      4.17 o 
   6   7  16        8.38       15.18      7.31 o 
   7   7  16      153.08      163.95     22.32 o 
   0   8  16      221.14      201.39     11.13 o 
   1   8  16       99.57      123.67      4.94 o 
   2   8  16      745.03      738.39     16.80 o 
   3   8  16       25.07       29.73      2.73 o 
   4   8  16      109.13      113.10      5.55 o 
   5   8  16        2.86        8.89      5.12 o 
   6   8  16        0.91       -6.67      6.67 o 
   1   9  16      126.83      134.40      8.26 o 
   2   9  16        2.75        0.64      5.54 o 
   3   9  16      151.37      135.61      8.20 o 
   4   9  16       45.16       53.02      6.02 o 
   5   9  16       44.87       36.69      6.95 o 
   6   9  16       24.62        3.47      9.03 o 
   0  10  16       86.66       93.98      8.45 o 
   1  10  16       22.61       25.46     10.14 o 
   2  10  16       78.88       70.86      7.68 o 
   3  10  16       20.42       25.21      5.90 o 
   4  10  16       15.11       11.23      7.30 o 
   5  10  16       11.40       -7.01      7.01 o 
   1  11  16        1.12        2.61      4.31 o 
   2  11  16        2.16       -1.47      4.68 o 
   3  11  16       15.01        6.84      7.23 o 
   4  11  16       38.64       47.39     11.13 o 
   5  11  16      146.43      166.33     12.01 o 
   0  12  16      135.00      150.32     13.63 o 
   1  12  16       90.84       89.76      8.67 o 
   2  12  16       81.27       76.60      6.84 o 
   3  12  16      172.41      158.06     10.75 o 
   4  12  16        9.92       12.15      7.95 o 
   1  13  16      463.27      428.31     13.94 o 
   2  13  16        3.42        9.99      8.93 o 
   3  13  16       77.18       84.07     12.36 o 
   0  14  16       10.16       16.48     13.28 o 
   1  14  16      149.24      124.29      9.75 o 
   2  14  16      242.24      243.31     12.18 o 
   1   1  17      991.18     1020.10     13.23 o 
   2   1  17       80.26       89.28      4.80 o 
   3   1  17       20.34       16.57      3.78 o 
   4   1  17        0.39       -3.88      3.88 o 
   5   1  17       11.79        9.05      4.94 o 
   6   1  17        4.41        7.16      6.27 o 
   7   1  17       15.51        3.41      8.35 o 
   0   2  17     8927.27     9258.34    144.23 o 
   1   2  17        0.05       -0.85      2.39 o 
   2   2  17      328.72      307.67      8.02 o 
   3   2  17        1.69        4.19      2.24 o 
   4   2  17      119.92       92.51      4.99 o 
   5   2  17        5.01        2.20      4.81 o 
   6   2  17       35.96       55.95      7.68 o 
   7   2  17       64.97       81.51     11.30 o 
   1   3  17      298.98      290.28      9.90 o 
   2   3  17      327.34      306.87      7.31 o 
   3   3  17        0.04        0.43      5.14 o 
   4   3  17      298.26      248.27      6.53 o 
   5   3  17       63.02       72.95      7.02 o 
   6   3  17       28.97       28.68      6.25 o 
   7   3  17      211.91      249.94     11.63 o 
   0   4  17     1913.24     1949.67     31.42 o 
   1   4  17      870.17      898.73     17.07 o 
   2   4  17      242.74      226.88      5.98 o 
   3   4  17        0.35       -1.77      4.78 o 
   4   4  17        0.37        4.79      3.35 o 
   5   4  17       68.58       65.89      6.90 o 
   6   4  17       12.68       20.15      6.59 o 
   7   4  17      103.15       99.08     13.08 o 
   1   5  17      986.58      976.92     18.14 o 
   2   5  17       98.03      123.11      8.01 o 
   3   5  17       11.45        5.17      6.61 o 
   4   5  17      201.41      179.87      7.06 o 
   5   5  17        0.81       -4.50      4.50 o 
   6   5  17        6.84        2.99      6.40 o 
   7   5  17        1.26        6.83      9.56 o 
   0   6  17     1197.06     1117.65     21.87 o 
   1   6  17       86.38       76.96     11.38 o 
   2   6  17      456.46      504.20      9.97 o 
   3   6  17      125.66      116.61      5.86 o 
   4   6  17        4.27        3.55      3.44 o 
   5   6  17        6.59       -0.32      5.33 o 
   6   6  17        0.67        5.52      6.49 o 
   7   6  17      111.06       69.63     17.12 o 
   1   7  17      370.20      343.08     13.10 o 
   2   7  17      180.13      153.87      6.36 o 
   3   7  17      293.34      272.45     14.22 o 
   4   7  17       10.70       11.96      4.14 o 
   5   7  17        7.37        7.57      5.38 o 
   6   7  17        2.56        1.23      9.41 o 
   0   8  17       86.86       77.32      7.93 o 
   1   8  17       12.48       14.14      4.87 o 
   2   8  17        1.19       -0.35      4.87 o 
   3   8  17        2.44        5.78      5.51 o 
   4   8  17       20.75       23.36      6.40 o 
   5   8  17      111.91      107.86      6.97 o 
   6   8  17        6.21       -7.94      7.94 o 
   1   9  17       13.16       21.40      8.16 o 
   2   9  17     1093.36     1083.47     25.91 o 
   3   9  17       14.52       15.62      7.74 o 
   4   9  17        0.08       11.64      6.35 o 
   5   9  17      257.64      278.51     17.61 o 
   0  10  17      121.54      140.96      7.14 o 
   1  10  17        1.54       -1.00      4.18 o 
   2  10  17       20.37       24.17      8.05 o 
   3  10  17       51.38       36.55      5.35 o 
   4  10  17       53.33       31.75     10.73 o 
   5  10  17       12.82        9.73      9.00 o 
   1  11  17       41.71       24.80      5.29 o 
   2  11  17       13.99       11.78      4.98 o 
   3  11  17      174.77      177.38      9.25 o 
   4  11  17      101.22       99.76      8.55 o 
   0  12  17      268.90      254.39     13.34 o 
   1  12  17       11.23        5.85      4.95 o 
   2  12  17        9.33        2.47      6.59 o 
   3  12  17       86.12       72.47     10.08 o 
   4  12  17       28.38       36.80     23.62 o 
   1  13  17       16.31       11.70      6.94 o 
   2  13  17       26.58       34.54      7.48 o 
   0   0  18      646.71      675.97     16.04 o 
   1   0  18     3273.43     3386.12     47.22 o 
   2   0  18       54.46       67.53      7.89 o 
   3   0  18        0.16        2.16      7.70 o 
   4   0  18     2120.46     1961.18     32.84 o 
   5   0  18       43.76       66.01     12.02 o 
   6   0  18        0.28       11.52      9.07 o 
   7   0  18       42.05       74.11     11.63 o 
   1   1  18        0.00        9.88      2.85 o 
   2   1  18        4.30        6.27      4.79 o 
   3   1  18      108.34       84.15      4.22 o 
   4   1  18       15.02       24.04      4.14 o 
   5   1  18      454.46      374.49      8.32 o 
   6   1  18      139.21      122.28      7.49 o 
   7   1  18       14.64       15.34     10.15 o 
   0   2  18     1604.86     1655.39     49.74 o 
   1   2  18     3137.96     3162.42     31.58 o 
   2   2  18      282.44      290.65      7.11 o 
   3   2  18       47.96       39.39      4.67 o 
   4   2  18      138.65      130.59      5.26 o 
   5   2  18        0.53        5.70      4.86 o 
   6   2  18       32.66       31.29      6.53 o 
   7   2  18        1.45       -7.23      9.52 o 
   1   3  18      551.38      524.52     13.87 o 
   2   3  18        0.08        2.29      4.82 o 
   3   3  18      398.68      357.85      9.42 o 
   4   3  18       82.21       80.56      4.22 o 
   5   3  18       44.80       54.87      5.60 o 
   6   3  18        0.11        5.29      6.17 o 
   7   3  18       21.55      -10.64     10.64 o 
   0   4  18      222.65      227.24     11.53 o 
   1   4  18      999.57     1034.12     26.00 o 
   2   4  18      246.16      287.20      7.46 o 
   3   4  18        0.40        3.95      7.44 o 
   4   4  18       51.11       64.14      7.57 o 
   5   4  18       20.88       12.07      4.80 o 
   6   4  18       78.27       85.22      7.69 o 
   7   4  18      253.28      228.47     15.03 o 
   1   5  18       77.74       79.63      7.21 o 
   2   5  18      163.00      156.54      9.89 o 
   3   5  18       78.34       82.39      6.58 o 
   4   5  18      172.66      181.27      7.90 o 
   5   5  18        7.34        9.75      5.23 o 
   6   5  18       10.80        3.85      7.47 o 
   0   6  18      152.48      164.74     14.29 o 
   1   6  18        3.31       -4.35      5.58 o 
   2   6  18      311.41      328.54      7.88 o 
   3   6  18       53.61       55.37      5.53 o 
   4   6  18        6.98       -0.25      6.10 o 
   5   6  18        1.90        0.03      6.52 o 
   6   6  18      121.93      129.00     10.77 o 
   1   7  18        0.61        4.67      5.36 o 
   2   7  18      637.36      649.92     13.26 o 
   3   7  18       20.43       19.93      7.11 o 
   4   7  18       23.30       31.45      6.06 o 
   5   7  18       21.78       28.38      8.12 o 
   6   7  18       14.78        9.76      9.01 o 
   0   8  18      215.22      221.65     10.44 o 
   1   8  18      127.22      119.14      7.46 o 
   2   8  18        3.06        8.26      4.42 o 
   3   8  18      223.97      229.46     10.00 o 
   4   8  18      189.26      194.78      7.71 o 
   5   8  18       22.41       23.21      8.02 o 
   1   9  18        0.09       -5.85      5.85 o 
   2   9  18       10.04       21.33      5.70 o 
   3   9  18       37.30       33.88      9.95 o 
   4   9  18       30.94       21.47     15.04 o 
   5   9  18        2.15       -1.01      9.03 o 
   0  10  18      251.79      282.83     35.06 o 
   1  10  18       17.59       17.15      8.16 o 
   2  10  18       10.81       11.02      7.33 o 
   3  10  18       27.99       32.79     12.42 o 
   4  10  18       70.73       51.80     13.04 o 
   1  11  18       42.59       33.53      7.72 o 
   2  11  18      165.81      137.92     14.42 o 
   3  11  18        0.29        6.33      8.95 o 
   4  11  18       24.15        1.94     15.34 o 
   0  12  18      104.66       75.14      8.55 o 
   1  12  18        0.21       -0.87      8.10 o 
   2  12  18       27.17       35.63     10.12 o 
   3  12  18        0.01        7.35     10.89 o 
   1  13  18       51.74       43.42      9.68 o 
   1   1  19       17.47       22.04      2.38 o 
   2   1  19        3.77        6.93      3.49 o 
   3   1  19       33.65       29.64      5.46 o 
   4   1  19       80.99       81.90      6.52 o 
   5   1  19       83.62       62.37      5.12 o 
   6   1  19       27.77        9.70     10.15 o 
   7   1  19        2.05       -5.68     10.91 o 
   0   2  19      910.37      927.44     26.25 o 
   1   2  19       31.93       31.15      6.49 o 
   2   2  19       46.56       44.28      4.94 o 
   3   2  19      231.05      240.80      7.10 o 
   4   2  19       92.70       94.16      4.69 o 
   5   2  19       64.36       59.15      7.69 o 
   6   2  19       55.81       57.02     11.50 o 
   7   2  19       47.01       57.80     12.90 o 
   1   3  19      126.71      128.83      6.21 o 
   2   3  19      129.57      141.59      8.59 o 
   3   3  19       45.92       35.90      4.80 o 
   4   3  19        4.08        5.33      6.02 o 
   5   3  19      134.38      136.48      6.13 o 
   6   3  19        3.95       12.22     10.13 o 
   0   4  19      165.30      167.79      9.79 o 
   1   4  19      815.18      822.78     17.49 o 
   2   4  19       28.52       50.06      5.58 o 
   3   4  19      394.37      363.25      9.95 o 
   4   4  19      845.50      799.32     15.56 o 
   5   4  19      299.26      289.13      7.75 o 
   6   4  19        5.12        5.80      7.96 o 
   1   5  19        0.01        3.16      4.65 o 
   2   5  19        6.40        6.18      3.89 o 
   3   5  19      249.58      248.70     10.12 o 
   4   5  19       72.04       68.40      6.44 o 
   5   5  19       45.14       42.22      8.86 o 
   6   5  19       14.05       10.16      9.41 o 
   0   6  19      164.27      206.69     10.48 o 
   1   6  19      149.02      148.25      7.09 o 
   2   6  19       19.85        9.26      6.99 o 
   3   6  19      253.22      233.36      8.75 o 
   4   6  19      134.31      109.25      8.50 o 
   5   6  19       23.76       14.43      5.46 o 
   6   6  19       62.04       72.36      8.89 o 
   1   7  19      154.83      173.48      8.83 o 
   2   7  19       81.05       73.06      5.32 o 
   3   7  19        0.62        2.08      4.67 o 
   4   7  19        0.84       11.50      8.64 o 
   5   7  19        3.40       16.55      5.62 o 
   0   8  19        8.29       11.19      8.36 o 
   1   8  19       54.99       45.52      6.60 o 
   2   8  19        0.03        3.62      6.92 o 
   3   8  19       32.60       36.39      7.45 o 
   4   8  19        1.97        8.59     11.43 o 
   5   8  19       78.62       85.21     17.09 o 
   1   9  19        1.48       13.20     12.51 o 
   2   9  19       82.09       62.97      5.60 o 
   3   9  19      187.75      182.90     22.51 o 
   4   9  19       16.03       24.89     11.23 o 
   0  10  19      132.11       91.31     14.28 o 
   1  10  19       37.12       23.56      9.17 o 
   2  10  19        0.63        7.20      7.47 o 
   3  10  19       29.33       13.99      9.42 o 
   4  10  19        9.59       50.04     13.30 o 
   1  11  19        2.37        7.80      8.50 o 
   2  11  19      185.23      235.17     22.06 o 
   3  11  19       28.11       35.20     12.47 o 
   0  12  19      149.95      147.69     19.97 o 
   1  12  19       41.11       27.92      9.04 o 
   2  12  19       29.36       24.86     11.92 o 
   0   0  20     5606.92     5886.75    104.03 o 
   1   0  20     1922.52     1989.02     33.65 o 
   2   0  20      925.73      922.48     26.15 o 
   3   0  20      145.24      146.56      7.48 o 
   4   0  20       53.14       55.92     21.78 o 
   5   0  20      478.01      487.69     15.68 o 
   6   0  20       31.59       28.32     16.91 o 
   1   1  20     1497.77     1532.54     18.36 o 
   2   1  20      232.24      220.52      6.06 o 
   3   1  20      268.58      263.91      8.71 o 
   4   1  20      534.82      488.03     17.61 o 
   5   1  20       51.80       62.27      7.38 o 
   6   1  20       44.55       36.61      8.22 o 
   0   2  20     6127.23     6229.94    347.09 o 
   1   2  20        8.59        2.85      7.34 o 
   2   2  20      298.48      281.62      7.47 o 
   3   2  20        0.08        5.44      4.33 o 
   4   2  20       15.67       20.62      5.63 o 
   5   2  20        2.02        6.31      5.52 o 
   6   2  20       13.27        9.35     11.60 o 
   1   3  20       70.21       74.92      5.37 o 
   2   3  20       45.30       61.27      4.05 o 
   3   3  20      129.61      149.09     13.10 o 
   4   3  20       76.61       50.87      8.80 o 
   5   3  20        0.02        3.86      4.98 o 
   6   3  20       16.98        1.63      8.29 o 
   0   4  20       35.47       43.26     12.96 o 
   1   4  20       83.49      102.58      5.81 o 
   2   4  20       81.17       78.18      6.91 o 
   3   4  20       21.92       23.01      5.54 o 
   4   4  20        9.77       -2.92      6.21 o 
   5   4  20        0.38       23.12     10.15 o 
   6   4  20        3.28       -6.99     12.29 o 
   1   5  20      161.24      161.52      6.49 o 
   2   5  20      180.15      184.75      8.40 o 
   3   5  20       30.68       20.03      5.34 o 
   4   5  20       10.44       14.22      7.23 o 
   5   5  20       54.86       52.05     10.72 o 
   6   5  20        4.39        1.17     15.37 o 
   0   6  20      173.88      163.53      9.65 o 
   1   6  20      166.82      172.60      8.81 o 
   2   6  20       12.86       17.89      5.92 o 
   3   6  20       38.87       45.70      6.02 o 
   4   6  20        1.27       -7.74      7.74 o 
   5   6  20        6.02        6.64     20.42 o 
   1   7  20       20.24       21.28      9.31 o 
   2   7  20       23.79       22.73      7.77 o 
   3   7  20      195.61      169.69     10.81 o 
   4   7  20        0.01       -1.04      8.22 o 
   5   7  20      110.97       96.22     16.95 o 
   0   8  20      104.19      130.68     10.95 o 
   1   8  20        3.58        1.49      6.25 o 
   2   8  20       45.04       31.27      7.95 o 
   3   8  20        0.96       17.00      8.25 o 
   4   8  20       10.43      -10.22     10.22 o 
   1   9  20      129.94      140.95     13.00 o 
   2   9  20       33.70       36.27     13.00 o 
   3   9  20       26.62       40.71      8.56 o 
   4   9  20        5.13        5.11     14.08 o 
   0  10  20       42.02       47.61     20.07 o 
   1  10  20        0.03      -10.28     11.30 o 
   2  10  20       50.45       50.53      8.34 o 
   3  10  20        9.22        4.85      9.76 o 
   1  11  20       63.38       47.47     15.58 o 
   2  11  20      183.98      170.25     17.68 o 
   1   1  21      145.79      156.05      8.01 o 
   2   1  21       35.23       35.44      3.31 o 
   3   1  21        1.43        2.09      4.37 o 
   4   1  21       14.89       18.66      4.14 o 
   5   1  21       25.55       19.69      8.49 o 
   6   1  21       31.21       45.89     12.08 o 
   0   2  21      251.23      246.79     12.02 o 
   1   2  21      545.13      565.77     11.29 o 
   2   2  21      514.81      553.53     13.64 o 
   3   2  21       22.34       10.84      4.45 o 
   4   2  21       50.87       21.19      6.44 o 
   5   2  21      106.81       87.15     10.16 o 
   6   2  21       33.17       36.58     10.07 o 
   1   3  21        0.09        9.31      4.84 o 
   2   3  21      300.55      294.45      7.23 o 
   3   3  21       28.36       15.00      5.20 o 
   4   3  21       92.71      104.33      7.13 o 
   5   3  21      178.60      197.76     12.96 o 
   0   4  21      488.59      453.03     14.18 o 
   1   4  21        0.28       -5.64      5.64 o 
   2   4  21      573.20      614.13     14.34 o 
   3   4  21       46.51       53.44      6.23 o 
   4   4  21        1.01       -7.79      7.79 o 
   5   4  21        8.15        3.09     21.56 o 
   1   5  21      193.51      207.92     12.51 o 
   2   5  21     1111.16     1004.24     21.84 o 
   3   5  21        5.00        7.93      4.85 o 
   4   5  21        0.07       10.19      8.79 o 
   5   5  21       48.03       31.18     12.79 o 
   0   6  21      693.30      680.65     23.00 o 
   1   6  21      244.91      240.11      9.10 o 
   2   6  21      307.39      300.64     16.49 o 
   3   6  21       20.80       38.54      5.34 o 
   4   6  21        4.57       13.12     13.45 o 
   5   6  21        2.66      -13.62     13.62 o 
   1   7  21       35.27       52.98      6.48 o 
   2   7  21      229.97      255.35     13.91 o 
   3   7  21       68.58       75.31      7.75 o 
   4   7  21       37.42       45.06     13.42 o 
   0   8  21       51.17       40.27      9.43 o 
   1   8  21        0.57       -1.46      9.90 o 
   2   8  21        2.43        0.21      6.98 o 
   3   8  21        5.09       21.74      9.80 o 
   4   8  21       13.98        1.80     12.71 o 
   1   9  21      213.47      228.34     11.79 o 
   2   9  21       77.18       41.43     12.29 o 
   3   9  21      244.48      191.51     13.85 o 
   0  10  21       11.18       19.27     21.61 o 
   1  10  21       28.18       56.62     20.80 o 
   2  10  21       71.75       37.72     27.04 o 
   0   0  22      152.72      132.76     18.22 o 
   1   0  22       76.64       83.97      5.06 o 
   2   0  22      140.24      116.61     25.59 o 
   3   0  22        1.29       -2.34      8.90 o 
   4   0  22      104.83       85.02     26.03 o 
   5   0  22       16.61        8.79     10.59 o 
   1   1  22      137.29      113.97      7.58 o 
   2   1  22      237.20      258.12      8.30 o 
   3   1  22        0.34        0.29      4.63 o 
   4   1  22      113.97      105.31      9.83 o 
   5   1  22      210.75      121.13     22.14 o 
   0   2  22      118.84       99.30      7.14 o 
   1   2  22       18.57       14.21      6.31 o 
   2   2  22       31.14       36.91      5.80 o 
   3   2  22        7.71        5.72      5.60 o 
   4   2  22       85.51       81.59     12.89 o 
   5   2  22       56.08       21.38     18.03 o 
   1   3  22       48.73       59.03      7.93 o 
   2   3  22      303.80      296.19     18.24 o 
   3   3  22       10.60       11.57      5.68 o 
   4   3  22        1.10       -0.78     10.18 o 
   5   3  22      138.18      159.09     16.41 o 
   0   4  22      145.44      159.44     23.16 o 
   1   4  22      269.42      261.16      8.80 o 
   2   4  22       16.51       14.08      5.72 o 
   3   4  22      140.82      154.43     12.84 o 
   4   4  22       55.63       31.16     12.21 o 
   5   4  22        1.76       19.91     16.18 o 
   1   5  22       55.28       51.21      5.95 o 
   2   5  22      526.94      502.60     13.07 o 
   3   5  22       82.97       88.64      7.50 o 
   4   5  22       69.00       65.54     28.95 o 
   0   6  22        0.26       -9.62      9.62 o 
   1   6  22       83.67       88.00      9.43 o 
   2   6  22        4.31        2.47      6.66 o 
   3   6  22      171.25      148.58     11.60 o 
   4   6  22       16.49       17.17     14.82 o 
   1   7  22       36.37       26.03      7.68 o 
   2   7  22        0.51       -6.70      9.82 o 
   3   7  22      141.36      137.57     10.16 o 
   0   8  22        8.75      -11.86     11.86 o 
   1   8  22        7.44       12.30      8.72 o 
   2   8  22       67.71       74.61     16.53 o 
   3   8  22      148.07      126.90     22.24 o 
   1   9  22       23.43        3.21     18.55 o 
   2   9  22        6.97      -20.46     20.46 o 
   1   1  23       34.00       35.61      5.25 o 
   2   1  23       26.43       20.08      5.74 o 
   3   1  23       48.55       31.62      5.74 o 
   4   1  23        1.22       -2.69      7.35 o 
   0   2  23       11.54       11.27      7.16 o 
   1   2  23       40.24       21.59      6.48 o 
   2   2  23      136.09      157.03     10.12 o 
   3   2  23        6.27       10.62      6.50 o 
   4   2  23       43.43        8.59     16.19 o 
   1   3  23      109.90      103.39      6.43 o 
   2   3  23      152.51      144.07     19.54 o 
   3   3  23      180.71      159.81     11.29 o 
   4   3  23        1.52        7.80     12.10 o 
   0   4  23       26.68       28.29      8.10 o 
   1   4  23       76.38       73.94      8.19 o 
   2   4  23      206.56      180.77     11.03 o 
   3   4  23       30.76       16.13     18.03 o 
   4   4  23       14.18       33.76     14.31 o 
   1   5  23      281.79      297.08     11.64 o 
   2   5  23        0.16       -6.35      7.77 o 
   3   5  23      132.79      163.88     33.60 o 
   4   5  23       18.86       11.65     12.21 o 
   0   6  23      110.80      154.03     32.54 o 
   1   6  23        0.08       14.99      9.78 o 
   2   6  23       86.87       82.64     14.09 o 
   3   6  23        9.77       20.57     16.63 o 
   1   7  23       10.33       -8.56      9.54 o 
   2   7  23       58.91       59.43     14.24 o 
   0   8  23       38.99       29.94     24.73 o 
   1   8  23      282.16      233.03     22.41 o 
   0   0  24      150.75      149.68     23.43 o 
   1   0  24        4.23        9.95     15.32 o 
   2   0  24        9.18       21.44      8.03 o 
   3   0  24       38.10       60.34     29.26 o 
   4   0  24       61.04       33.88     24.24 o 
   1   1  24       87.75       95.02      9.11 o 
   2   1  24       64.30       63.27     16.48 o 
   3   1  24      296.77      328.41     14.56 o 
   4   1  24       23.99       18.98     13.14 o 
   0   2  24       18.06        9.89     20.17 o 
   1   2  24        0.17       -3.12      5.40 o 
   2   2  24       32.79       53.53      9.13 o 
   3   2  24       96.35       70.85     14.36 o 
   1   3  24       23.25       28.01      8.25 o 
   2   3  24        0.69       -9.14     10.72 o 
   3   3  24       15.90       19.71      7.35 o 
   0   4  24      244.78      230.58     15.00 o 
   1   4  24       30.71       36.26      9.96 o 
   2   4  24        0.13       11.04     11.26 o 
   3   4  24       34.56       16.37     13.65 o 
   1   5  24        3.73       27.07     11.08 o 
   2   5  24        5.25        6.85      9.85 o 
   0   6  24       25.44       23.92     13.39 o 
   1   6  24       16.02       24.54     19.11 o 
   2   6  24       71.84       76.44     12.31 o 
   1   7  24       33.05       22.27     16.24 o 
   1   1  25        3.77        3.36      6.44 o 
   2   1  25       14.69        3.48      8.03 o 
   0   2  25      150.47      123.14     11.15 o 
   1   2  25        6.02        6.83      9.49 o 
   2   2  25      144.46      136.53     11.80 o 
   1   3  25        1.32        3.03      7.51 o 
   2   3  25      112.07      124.27     19.33 o 
   0   4  25       49.62       67.45     22.78 o 
   1   4  25        3.41      -10.37     11.27 o 
   2   4  25       31.52       33.44     10.45 o 
   1   5  25       80.71       84.82     28.24 o 
   0   0  26      162.33      195.23     26.03 o 
   1   0  26      152.92      197.83     32.54 o 
   0   2  26       31.18       75.49     28.63 o 
                                                 
